# Supplementary material for: The Relationship between Natural Park Usage and Happiness Does Not Hold in a Tropical City-State
Source: PLoS One. 2015 Jul 29;10(7):e0133781. doi: 10.1371/journal.pone.0133781 (PMC4519055; doi:10.1371/journal.pone.0133781)
Supplement: S2 File — (XLSX) [file pone.0133781.s002.xlsx]

## Sheet: Sheet1
Index	Participant Source (Module Code or Online)	1. How old are you?	2. What is your gender?	3. What is your marital status?	4. Are you currently employed?	5. How many children do you have?	6. How many family members currently stay in your household? (including yourself)	7. What is the TOTAL income of your household per MONTH?	8. What is your 6-digit Singapore postal code number? (Please type DIGITS only)	9. What is the highest level of education that you have completed?	10. How many times a week do you take part in physical activity?	11. To what extent have SERIOUS health problems impacted your quality of life?	12. Rate how much this applies to you (on a scale of 1 to 7): Extraverted, enthusiastic	Critical, quarrelsome	Dependable, self-disciplined	Anxious, easily upset	Open to new experiences, complex	Reserved, quiet	Sympathetic, warm	Calm, emotionally stable	Conventional, uncreative	13. How frequently do you visit Nature Reserves (NR) that are far from your house?	Regional Parks that are far from your house?	Neighbourhood Parks that are far from your house?	Park Connectors (PC) that are far from your house?	14. How frequently do you visit Nature Reserves (NR) that are near to your house?	Regional Parks that are near to your house?	Neighbourhood Parks that are near to your house?	Park Connectors (PC) that are near to your house?	15. How long do you normally spend in Nature Reserves (NR) each time you visit them?	Regional Parks ?	Neighbourhood Parks ?	Park Connectors (PC) ?	16. Who do you normally visit green spaces with?	17. What is your purpose in visiting green spaces?	18. How do you normally travel to green spaces when you visit them?	19. Do you prefer to spend time in urban or natural areas?	20. Do you prefer to visit certain types of green spaces over others?	20b. Rank your preference for NR	20b. Rank your preference for RP	20b. Rank your preference for NP	20b. Rank your preference for PC	21. Please tick (on a scale of 1 to 7) how much you agree with the sentence: In most ways, my life is close to my ideal.	The conditions of my life are excellent.	I am satisfied with my life.	So far I have gotten the important things I want in life.	If I could live my life over again, I would change almost nothing.	22.To what extent do you generally feel (on a scale from 1 to 5): Upset?	Hostile?
1	LSM1103	21 - 25	Male	Single	No, student	0	5	5k - 10k	524497	Junior College	3 times a week	3	2	3	6	2	5	4	6	6	5	Never	Never	Never	Never	N.A. - None are near my house	N.A. - None are near my house	Never	Never	NA	NA	NA	NA	NA	NA	NA	Urban	No preference. I like all green spaces equally.	NA	NA	NA	NA	2	2	3	3	2	3	2
2	LSM1103	21 - 25	Male	Single	No, student	0	6	5k - 10k	670180	Junior College	2 times a week	3	3	2	4	4	6	6	6	5	6	Yearly	Yearly	Yearly	Yearly	Once in 3 months	Once in 6 months	Once in 3 months	Once in 6 months	30 min to 1h	1h to 2h	1h to 2h	1h to 2h	Friends, distant family members, immediate family members	Visiting with children, exercising, social activities	Public transport	Natural	Yes	4	2	3	1	4	4	4	4	4	3	3
3	LSM1103	21 - 25	Male	Single	No, student	0	5	5k - 10k	510451	Junior College	3 times a week	3	6	4	6	3	7	3	5	6	4	Yearly	Monthly	Weekly	Daily	N.A. - None are near my house	Once in 3 months	3 times a week	Daily	2h to 3h	1h to 2h	1h to 2h	30 min to 1h	Alone, acquaintances, friends, immediate family members	Wildlife observation, visiting with children, exercising, social activities, passing by on my way to elsewhere, passive enjoyment	Car, public transport, bicycle, on foot	Natural	Yes	1	3	2	4	5	5	4	5	2	3	3
4	LSM1103	18 - 20	Female	Single	No, student	0	6	5k - 10k	560521	Junior College	Less than once a week	3	4	6	1	7	5	5	4	2	7	Yearly	Yearly	Never	Yearly	N.A. - None are near my house	N.A. - None are near my house	Monthly	N.A. - None are near my house	2h to 3h	2h to 3h	30 min to 1h	2h to 3h	Alone, friends, immediate family members	Exercising, social activities, passing by on my way to elsewhere, passive enjoyment	Car, on foot	Urban	Yes	4	3	2	1	4	4	4	4	3	3	3
5	LSM1103	18 - 20	Female	Single	No, student	0	4	5k - 10k	120410	Junior College	Less than once a week	2	1	2	4	3	5	6	4	5	3	Yearly	Yearly	3 times a week	Once in 3 months	Once in 6 months	Once in 6 months	Daily	Daily	2h to 3h	1h to 2h	Less than 30 min	Less than 30 min	Friends, immediate family members	Wildlife observation, passive enjoyment	Car, public transport, on foot	Natural	Yes	4	3	2	1	3	3	2	2	1	3	3
6	LSM1103	18 - 20	Female	Single	No, student	0	4	Less than 5k	541320	Junior College	4 times a week	1	5	4	6	5	5	5	5	4	3	Weekly	3 times a week	3 times a week	Weekly	Weekly	Weekly	3 times a week	3 times a week	30 min to 1h	30 min to 1h	Less than 30 min	1h to 2h	Alone, friends	Exercising	Public transport, on foot	Natural	No preference. I like all green spaces equally.	NA	NA	NA	NA	4	4	6	5	5	4	2
7	LSM1103	18 - 20	Female	Single	No, student	0	4	Blank	470772	Junior College	7 times a week	1	7	2	5	4	6	4	6	4	3	Never	Once in 6 months	Once in 6 months	Once in 6 months	N.A. - None are near my house	Monthly	Monthly	3 times a week	NA	Less than 30 min	Less than 30 min	Less than 30 min	Immediate family members	Exercising, passing by on my way to elsewhere	On foot	Urban	Yes	4	1	2	3	4	5	6	5	4	3	1
8	LSM1103	18 - 20	Female	Single	No, student	0	4	5k - 10k	160001	Junior College	3 times a week	3	6	3	5	7	5	5	5	1	4	Yearly	Yearly	Daily	Daily	N.A. - None are near my house	N.A. - None are near my house	Daily	Daily	Less than 30 min	Less than 30 min	Less than 30 min	Less than 30 min	Friends, immediate family members	Wildlife observation, exercising, social activities, passing by on my way to elsewhere	Public transport, on foot	No preference	Yes	4	3	2	1	2	2	2	6	4	4	2
9	LSM1103	18 - 20	Female	Single	No, student	0	5	Less than 5k	560312	Junior College	Once a week	2	4	3	4	6	6	6	6	6	2	Weekly	Monthly	Monthly	Monthly	N.A. - None are near my house	3 times a week	Once in 3 months	N.A. - None are near my house	30 min to 1h	30 min to 1h	30 min to 1h	1h to 2h	Alone, friends, immediate family members	Wildlife observation, exercising, passing by on my way to elsewhere	Car, on foot	Natural	No preference. I like all green spaces equally.	NA	NA	NA	NA	4	4	3	3	2	4	2
10	LSM1103	21 - 25	Male	Single	No, student	0	4	Less than 5k	560536	Polytechnic	Less than once a week	2	4	4	5	5	4	5	5	5	5	Once in 6 months	Once in 6 months	Once in 6 months	Once in 6 months	Once in 6 months	Once in 6 months	Once in 6 months	Once in 6 months	30 min to 1h	30 min to 1h	30 min to 1h	30 min to 1h	Friends, immediate family members	Exercising, social activities, passing by on my way to elsewhere	Car, public transport, bicycle, on foot	Natural	Yes	4	3	2	1	4	4	4	4	4	3	3
11	LSM1103	18 - 20	Male	Single	No, student	0	2	Less than 5k	560558	Junior College	Blank	3	6	5	4	5	5	4	3	4	3	Never	Yearly	Once in 3 months	Once in 3 months	N.A. - None are near my house	N.A. - None are near my house	Once in 3 months	Once in 3 months	NA	Less than 30 min	Less than 30 min	Less than 30 min	Alone, distant family members	Exercising, passing by on my way to elsewhere	Public transport, on foot	Natural	No preference. I like all green spaces equally.	NA	NA	NA	NA	4	4	3	4	3	4	3
12	LSM1103	18 - 20	Female	Single	No, student	0	5	Less than 5k	670543	Junior College	Less than once a week	1	2	4	2	5	3	7	5	5	2	Yearly	Yearly	Yearly	Yearly	N.A. - None are near my house	N.A. - None are near my house	Once in 6 months	Yearly	2h to 3h	1h to 2h	30 min to 1h	30 min to 1h	Immediate family members	Exercising, passing by on my way to elsewhere	Car	Natural	Yes	4	1	3	2	2	6	4	4	4	3	3
13	LSM1103	18 - 20	Male	Single	No, student	0	5	5k - 10k	530550	Junior College	2 times a week	3	4	4	5	3	6	5	5	4	4	Once in 6 months	Monthly	Monthly	Monthly	N.A. - None are near my house	Monthly	Monthly	Daily	Less than 30 min	Less than 30 min	Less than 30 min	Less than 30 min	Alone, distant family members, immediate family members	Exercising, passing by on my way to elsewhere, passive enjoyment	Car, public transport, on foot	Natural	Yes	1	2	3	4	4	4	4	4	4	2	3
14	LSM1103	18 - 20	Male	Single	No, student	0	6	Less than 5k	380044	Junior College	Less than once a week	1	5	1	5	1	6	1	5	6	5	Yearly	Yearly	Yearly	Yearly	N.A. - None are near my house	N.A. - None are near my house	N.A. - None are near my house	N.A. - None are near my house	3h to 4h	2h to 3h	2h to 3h	2h to 3h	Alone, friends	Wildlife observation, exercising, social activities, passive enjoyment	Public transport	Natural	No preference. I like all green spaces equally.	NA	NA	NA	NA	6	6	4	4	4	1	1
15	LSM1103	18 - 20	Female	Single	No, student	0	9	15k - 20k	670151	Junior College	Less than once a week	1	6	6	3	5	7	1	6	1	2	Weekly	Never	Never	Never	N.A. - None are near my house	Never	Never	Never	1h to 2h	NA	NA	NA	Immediate family members	Training	Car	Natural	Yes	4	3	1	2	3	3	4	7	7	2	1
16	LSM1103	18 - 20	Female	Single	No, student	0	7	Less than 5k	822172	Junior College	Less than once a week	1	2	4	3	5	4	6	3	3	4	Never	Yearly	Once in 6 months	Once in 6 months	N.A. - None are near my house	N.A. - None are near my house	Once in 6 months	Once in 6 months	NA	Less than 30 min	Less than 30 min	Less than 30 min	Friends, immediate family members	Visiting with pets, exercising, passing by on my way to elsewhere	Car, bicycle	Natural	Yes	1	3	4	2	5	4	6	5	7	3	4
17	LSM1103	18 - 20	Female	Single	No, student	0	4	5k - 10k	160109	Junior College	Less than once a week	1	1	4	3	1	6	6	7	7	6	Monthly	Once in 6 months	Weekly	Once in 3 months	Weekly	Once in 3 months	Weekly	Once in 3 months	30 min to 1h	30 min to 1h	30 min to 1h	30 min to 1h	Friends, immediate family members	Social activities, passive enjoyment	Public transport	Urban	Yes	Blank	Blank	Blank	Blank	3	5	4	5	2	2	2
18	LSM1103	18 - 20	Male	Single	No, student	0	5	Less than 5k	520851	Junior College	2 times a week	4	6	3	4	2	6	4	4	4	4	Yearly	Daily	Monthly	Monthly	Monthly	Daily	Daily	Daily	1h to 2h	30 min to 1h	30 min to 1h	30 min to 1h	Alone, friends	Wildlife observation, exercising, passing by on my way to elsewhere	Public transport, bicycle, on foot	Natural	Yes	3	1	2	4	5	5	6	4	2	2	3
19	LSM1103	18 - 20	Female	Single	No, student	0	3	Less than 5k	457398	University	3 times a week	1	5	2	6	7	7	5	6	3	1	Yearly	Once in 3 months	Once in 3 months	Monthly	N.A. - None are near my house	Monthly	Monthly	Monthly	1h to 2h	1h to 2h	1h to 2h	Less than 30 min	Alone, friends, immediate family members	Wildlife observation, exercising, social activities, passive enjoyment	Bicycle, on foot	Natural	Yes	3	4	2	1	5	6	6	6	3	4	3
20	LSM1103	18 - 20	Female	Single	No, student	0	5	30k - 35k	118079	Junior College	Less than once a week	1	1	5	3	5	4	7	2	5	4	Yearly	Yearly	Never	Yearly	N.A. - None are near my house	N.A. - None are near my house	N.A. - None are near my house	Monthly	30 min to 1h	30 min to 1h	NA	1h to 2h	Immediate family members	Exercising, social activities, passive enjoyment	Car	Urban	Yes	3	2	2	3	3	5	4	5	4	3	2
21	LSM1103	18 - 20	Male	Single	Yes, full time	0	4	5k - 10k	680640	Junior College	3 times a week	2	5	5	4	6	6	3	4	2	5	Never	Once in 6 months	Once in 6 months	Once in 3 months	N.A. - None are near my house	N.A. - None are near my house	Once in 6 months	Once in 3 months	NA	1h to 2h	Less than 30 min	30 min to 1h	Alone, friends, immediate family members	Exercising, social activities, passing by on my way to elsewhere	Car, public transport, on foot	Urban	No preference. I like all green spaces equally.	NA	NA	NA	NA	2	5	3	4	2	4	3
22	LSM1103	18 - 20	Female	Single	No, student	0	5	Less than 5k	161057	Junior College	Once a week	2	7	7	7	5	7	1	3	3	4	Never	Never	Never	Never	Never	Never	Never	Yearly	NA	NA	NA	30 min to 1h	Immediate family members	Exercising, passive enjoyment	On foot	Natural	Yes	4	2	1	3	4	4	4	2	3	3	3
23	LSM1103	18 - 20	Female	Single	No, student	0	4	10k - 15k	520429	Junior College	Less than once a week	2	2	3	4	5	6	5	6	4	4	Never	Monthly	Monthly	Monthly	N.A. - None are near my house	Monthly	Monthly	Monthly	NA	30 min to 1h	30 min to 1h	30 min to 1h	Friends, immediate family members	Social activities, relaxing	Bicycle, on foot	Natural	No preference. I like all green spaces equally.	NA	NA	NA	NA	3	4	4	4	2	3	3
24	LSM1103	18 - 20	Male	Single	No, student	0	3	Less than 5k	642268	Junior College	Once a week	2	3	3	3	3	5	6	6	7	4	Never	Yearly	Yearly	Once in 6 months	N.A. - None are near my house	N.A. - None are near my house	Yearly	Once in 6 months	NA	Less than 30 min	Less than 30 min	Less than 30 min	Friends	Exercising, passive enjoyment	Bicycle	Natural	Yes	4	3	2	1	6	6	6	6	6	2	2
25	LSM1103	18 - 20	Male	Single	No, student	0	4	5k - 10k	550228	Junior College	Once a week	2	2	4	4	5	5	6	6	6	6	Yearly	Yearly	Yearly	Once in 3 months	N.A. - None are near my house	N.A. - None are near my house	N.A. - None are near my house	N.A. - None are near my house	2h to 3h	2h to 3h	2h to 3h	30 min to 1h	Friends, immediate family members	Wildlife observation, social activities, passing by on my way to elsewhere, passive enjoyment	Car, bicycle, on foot	Natural	No preference. I like all green spaces equally.	NA	NA	NA	NA	6	6	6	6	4	2	1
26	LSM1103	21 - 25	Male	Single	No, student	0	4	10k - 15k	640708	Junior College	7 times a week	3	5	2	6	3	4	3	7	5	2	Yearly	Once in 6 months	Once in 6 months	Once in 3 months	N.A. - None are near my house	N.A. - None are near my house	Weekly	Weekly	1h to 2h	1h to 2h	30 min to 1h	30 min to 1h	Alone, friends, distant family members, immediate family members	Exercising, social activities	Public transport, on foot	Natural	No preference. I like all green spaces equally.	NA	NA	NA	NA	5	6	6	5	6	2	1
27	LSM1103	18 - 20	Female	Single	No, student	0	5	10k - 15k	650170	Junior College	2 times a week	4	5	6	3	5	6	4	4	3	4	Yearly	Yearly	Daily	3 times a week	Yearly	Never	Daily	Weekly	3h to 4h	30 min to 1h	Less than 30 min	30 min to 1h	Alone	Exercising, passing by on my way to elsewhere	On foot	Natural	No preference. I like all green spaces equally.	NA	NA	NA	NA	2	5	5	7	5	3	3
28	LSM1103	18 - 20	Female	Single	No, student	0	5	5k - 10k	310153	Junior College	Once a week	1	4	5	6	4	6	5	6	6	4	Once in 6 months	Never	Never	Yearly	N.A. - None are near my house	Never	Never	N.A. - None are near my house	30 min to 1h	NA	NA	30 min to 1h	Friends, immediate family members	Wildlife observation, exercising, social activities	Public transport, on foot	Natural	No preference. I like all green spaces equally.	NA	NA	NA	NA	5	4	5	4	5	3	3
29	LSM1103	18 - 20	Male	Single	No, student	0	4	10k - 15k	127470	Junior College	2 times a week	2	2	1	5	1	5	6	5	5	5	Yearly	Once in 3 months	Once in 3 months	Yearly	N.A. - None are near my house	N.A. - None are near my house	N.A. - None are near my house	Yearly	30 min to 1h	1h to 2h	Less than 30 min	30 min to 1h	Friends	Exercising, passing by on my way to elsewhere	Car, public transport, on foot	Urban	No preference. I like all green spaces equally.	NA	NA	NA	NA	3	3	3	3	3	2	2
30	LSM1103	18 - 20	Male	Single	No, student	0	4	20k - 25k	151002	Junior College	2 times a week	1	4	6	5	4	5	6	5	5	4	Once in 3 months	Monthly	Monthly	Once in 6 months	Once in 3 months	Monthly	Monthly	Once in 6 months	3h to 4h	1h to 2h	1h to 2h	2h to 3h	Acquaintances, friends, distant family members, immediate family members	Wildlife observation, social activities	Public transport	Natural	No preference. I like all green spaces equally.	NA	NA	NA	NA	4	4	5	4	4	3	2
31	LSM1103	21 - 25	Male	Single	No, student	0	3	Less than 5k	630433	Junior College	3 times a week	1	4	4	4	4	5	5	5	4	2	Never	Never	Never	Never	N.A. - None are near my house	N.A. - None are near my house	N.A. - None are near my house	N.A. - None are near my house	NA	NA	NA	NA	NA	NA	NA	Urban	No preference. I like all green spaces equally.	2	3	4	1	4	4	5	4	2	3	1
32	LSM1103	18 - 20	Male	Single	No, student	0	6	5k - 10k	369767	Junior College	5 times a week	2	4	4	5	6	6	5	4	2	4	Weekly	Never	Never	Never	Weekly	Never	Never	Never	1h to 2h	NA	NA	NA	Friends	Exercising	On foot	Natural	No preference. I like all green spaces equally.	1	2	4	3	5	5	6	6	5	3	3
33	LSM1103	18 - 20	Male	Single	No, student	0	3	Less than 5k	560134	Junior College	3 times a week	4	6	4	4	5	6	3	5	5	4	Never	Once in 6 months	Once in 6 months	Once in 3 months	N.A. - None are near my house	Weekly	Weekly	Once in 6 months	NA	30 min to 1h	30 min to 1h	Less than 30 min	Immediate family members	Exercising, social activities, passing by on my way to elsewhere	Public transport	Natural	Yes	3	4	2	1	6	6	6	6	6	3	2
34	LSM1103	18 - 20	Female	Single	No, student	0	3	Less than 5k	520721	Junior College	2 times a week	1	3	1	2	4	4	5	6	3	4	Never	Never	Never	Never	Yearly	Yearly	Once in 6 months	Once in 6 months	2h to 3h	2h to 3h	1h to 2h	1h to 2h	Friends, immediate family members	Exercising, social activities	Car, public transport, on foot	Urban	Yes	1	4	2	3	2	3	5	6	3	3	3
35	LSM1103	18 - 20	Male	Single	No, student	0	2	Less than 5k	520843	University	Once a week	3	5	5	5	6	6	5	7	5	3	Never	Never	Never	Never	Never	Never	Never	Never	NA	NA	NA	NA	NA	NA	NA	Natural	Yes	1	3	2	4	5	5	5	5	3	3	3
36	LSM1103	18 - 20	Female	Single	No, student	0	4	Less than 5k	118430	Junior College	Less than once a week	2	5	3	2	4	4	4	6	4	3	Yearly	Never	Yearly	Never	N.A. - None are near my house	N.A. - None are near my house	N.A. - None are near my house	N.A. - None are near my house	Blank	NA	Blank	NA	Blank	Blank	Blank	Natural	No preference. I like all green spaces equally.	NA	NA	NA	NA	4	4	4	4	2	3	3
37	LSM1103	18 - 20	Female	Single	No, student	0	4	5k - 10k	530467	Junior College	2 times a week	1	5	4	5	3	5	5	6	6	4	Yearly	Once in 6 months	Once in 3 months	Monthly	N.A. - None are near my house	N.A. - None are near my house	Weekly	Monthly	1h to 2h	1h to 2h	30 min to 1h	1h to 2h	Alone, immediate family members	Exercising, passive enjoyment	Car, public transport, bicycle, on foot	Natural	No preference. I like all green spaces equally.	NA	NA	NA	NA	6	6	6	6	5	3	3
38	LSM1103	18 - 20	Female	Single	No, student	0	4	Blank	465559	Junior College	Once a week	1	2	2	3	5	4	6	6	3	4	Once in 6 months	Monthly	Monthly	Never	N.A. - None are near my house	N.A. - None are near my house	Monthly	Never	3h to 4h	2h to 3h	30 min to 1h	NA	Friends, immediate family members	Exercising, social activities, passing by on my way to elsewhere	Car, public transport	Urban	No preference. I like all green spaces equally.	NA	NA	NA	NA	5	6	4	4	3	3	3
39	LSM1103	18 - 20	Female	Single	No, student	0	4	Blank	138678	Junior College	Once a week	2	4	4	5	6	4	6	4	4	4	Never	Monthly	Never	Never	N.A. - None are near my house	N.A. - None are near my house	Never	Never	NA	30 min to 1h	NA	NA	Immediate family members	Exercising	Car	Urban	I don't like to visit any green space at all.	NA	NA	NA	NA	4	4	4	4	4	4	4
40	LSM1103	18 - 20	Female	Single	No, student	0	4	5k - 10k	535734	Junior College	Less than once a week	1	1	3	2	6	3	6	5	3	6	Never	Never	Never	Never	N.A. - None are near my house	N.A. - None are near my house	Weekly	Never	NA	NA	Less than 30 min	NA	Immediate family members	Visiting with pets, visiting with children	On foot	Natural	Yes	4	2	3	1	2	5	3	5	1	4	3
41	LSM1103	18 - 20	Female	Single	No, student	0	4	Less than 5k	530418	Junior College	Less than once a week	1	2	3	3	5	5	6	4	5	6	Never	Once in 6 months	Never	Yearly	N.A. - None are near my house	Once in 3 months	N.A. - None are near my house	Yearly	NA	2h to 3h	NA	30 min to 1h	Friends, immediate family members	Social activities	Public transport, on foot	Urban	Yes	4	2	1	3	4	4	3	4	2	4	3
42	LSM1103	18 - 20	Female	Single	No, student	0	6	5k - 10k	507332	Junior College	Once a week	1	5	2	5	6	7	6	6	2	6	Never	Never	Yearly	Yearly	N.A. - None are near my house	N.A. - None are near my house	N.A. - None are near my house	Yearly	NA	NA	30 min to 1h	30 min to 1h	Friends, immediate family members	Exercising	Car, bicycle	Natural	Yes	3	4	1	2	5	6	6	4	4	3	2
43	LSM1103	18 - 20	Male	Single	No, student	0	4	5k - 10k	680235	Junior College	Less than once a week	2	5	2	5	3	6	3	6	5	4	Yearly	Yearly	Yearly	Yearly	N.A. - None are near my house	Once in 6 months	Once in 3 months	Weekly	Blank	3h to 4h	30 min to 1h	Less than 30 min	Alone, friends, immediate family members	Exercising, social activities, passing by on my way to elsewhere	Car, public transport, on foot	Urban	Yes	1	2	4	3	2	4	4	4	1	3	2
44	LSM1103	18 - 20	Male	Single	No, student	0	5	Less than 5k	730831	Junior College	Less than once a week	1	4	4	4	4	4	5	4	4	4	Yearly	Once in 6 months	Once in 3 months	Once in 6 months	Yearly	Once in 6 months	Once in 3 months	Once in 6 months	3h to 4h	2h to 3h	1h to 2h	2h to 3h	Friends	Passing by on my way to elsewhere, passive enjoyment	On foot	Urban	Yes	4	3	2	1	Blank	Blank	Blank	Blank	Blank	2	2
45	LSM1103	18 - 20	Male	Single	No, student	0	4	Less than 5k	50535	Junior College	3 times a week	2	6	5	6	3	6	7	6	6	4	Once in 3 months	Once in 6 months	Once in 3 months	Once in 6 months	N.A. - None are near my house	N.A. - None are near my house	Once in 3 months	N.A. - None are near my house	2h to 3h	2h to 3h	Less than 30 min	2h to 3h	Alone, friends, immediate family members	Exercising, social activities, passing by on my way to elsewhere	Public transport, bicycle, on foot	Natural	Yes	1	2	4	3	4	3	2	4	2	1	2
46	LSM1103	18 - 20	Male	Single	No, student	0	3	Less than 5k	391012	Junior College	4 times a week	2	6	3	6	3	6	3	6	6	3	Yearly	Monthly	Monthly	Monthly	Yearly	Monthly	Monthly	Monthly	1h to 2h	2h to 3h	2h to 3h	2h to 3h	Friends, immediate family members	Exercising, passive enjoyment	Car, bicycle	Urban	Yes	1	3	4	2	6	6	6	6	6	2	2
47	LSM1103	18 - 20	Female	Single	No, student	0	7	15k - 20k	550331	Junior College	Once a week	1	5	6	6	6	6	6	6	6	4	Monthly	Monthly	Weekly	Monthly	Monthly	Monthly	Weekly	Monthly	30 min to 1h	30 min to 1h	30 min to 1h	30 min to 1h	Immediate family members	Exercising, social activities	On foot	Urban	Yes	1	3	4	2	6	6	6	5	6	3	3
48	LSM1103	18 - 20	Female	Single	No, student	0	4	Blank	520866	Junior College	4 times a week	1	3	1	5	5	5	4	6	4	5	Once in 3 months	Once in 3 months	Monthly	Monthly	N.A. - None are near my house	Weekly	Weekly	Monthly	2h to 3h	1h to 2h	30 min to 1h	2h to 3h	Friends, distant family members, immediate family members	Exercising, social activities, passing by on my way to elsewhere, passive enjoyment	Car, bicycle, on foot	Urban	Yes	2	4	1	3	3	4	6	5	2	3	2
49	LSM1103	18 - 20	Female	Single	No, student	0	4	Blank	733893	Junior College	3 times a week	1	5	1	4	5	5	1	7	6	4	Once in 3 months	Once in 3 months	Once in 3 months	Once in 3 months	N.A. - None are near my house	N.A. - None are near my house	Monthly	N.A. - None are near my house	2h to 3h	2h to 3h	2h to 3h	2h to 3h	Friends, immediate family members	Visiting with pets, passive enjoyment	Car	Natural	Yes	4	2	1	3	6	6	6	6	6	3	3
50	LSM1103	18 - 20	Female	Single	No, student	0	5	5k - 10k	540246	Junior College	Once a week	1	6	1	5	5	6	2	6	5	4	Never	Weekly	Weekly	Monthly	N.A. - None are near my house	Weekly	Weekly	Monthly	NA	2h to 3h	1h to 2h	1h to 2h	Alone, friends, immediate family members	Visiting with pets, exercising, social activities, passive enjoyment	Public transport, on foot	Natural	No preference. I like all green spaces equally.	NA	NA	NA	NA	4	5	5	3	3	3	2
51	LSM1103	18 - 20	Female	Single	No, student	0	6	Blank	596288	Accredited diploma	3 times a week	1	6	3	5	5	5	4	6	5	5	Yearly	Once in 6 months	Once in 6 months	Never	N.A. - None are near my house	N.A. - None are near my house	3 times a week	N.A. - None are near my house	2h to 3h	3h to 4h	30 min to 1h	NA	Alone, friends, immediate family members	Exercising, social activities	Car, on foot	Urban	No preference. I like all green spaces equally.	3	2	4	1	6	6	6	5	4	3	2
52	LSM1103	18 - 20	Female	Single	No, student	0	5	Less than 5k	683684	Junior College	Less than once a week	1	4	4	5	5	5	5	5	5	3	Never	Once in 6 months	Once in 3 months	Never	N.A. - None are near my house	N.A. - None are near my house	3 times a week	Monthly	NA	1h to 2h	1h to 2h	30 min to 1h	Alone, friends, immediate family members	Exercising, social activities, passive enjoyment	Public transport, on foot	Natural	No preference. I like all green spaces equally.	NA	NA	NA	NA	6	6	6	6	5	3	2
53	LSM1103	18 - 20	Female	Single	No, student	0	6	5k - 10k	460020	Junior College	Once a week	1	1	4	5	2	6	7	7	6	4	Never	Monthly	Never	Never	N.A. - None are near my house	N.A. - None are near my house	Once in 3 months	Monthly	NA	3h to 4h	1h to 2h	1h to 2h	Friends, distant family members, immediate family members	Exercising, social activities, passing by on my way to elsewhere, passive enjoyment	Car, public transport, bicycle, on foot	Natural	No preference. I like all green spaces equally.	NA	NA	NA	NA	6	6	6	5	3	3	1
54	LSM1103	18 - 20	Female	Single	No, student	0	6	10k - 15k	574827	Junior College	Once a week	1	5	3	3	6	4	4	6	4	4	Never	Once in 3 months	Once in 3 months	Never	N.A. - None are near my house	Monthly	Monthly	N.A. - None are near my house	NA	1h to 2h	30 min to 1h	NA	Friends, immediate family members	Visiting with pets, exercising, social activities, passive enjoyment	Public transport	Urban	Yes	3	2	4	1	5	6	5	5	3	3	2
55	LSM1103	21 - 25	Male	Single	No, student	0	3	5k - 10k	556748	Polytechnic	Once a week	3	5	5	5	5	6	3	6	6	5	Once in 6 months	Once in 6 months	Never	Once in 6 months	N.A. - None are near my house	N.A. - None are near my house	N.A. - None are near my house	N.A. - None are near my house	Blank	Blank	Blank	Blank	Blank	Blank	Blank	Natural	No preference. I like all green spaces equally.	NA	NA	NA	NA	5	5	5	4	1	3	3
56	LSM1103	21 - 25	Male	Single	No, student	0	3	5k - 10k	750484	Polytechnic	2 times a week	4	3	6	6	5	5	6	7	6	3	Never	Once in 6 months	Once in 3 months	Once in 3 months	N.A. - None are near my house	N.A. - None are near my house	Yearly	Yearly	NA	1h to 2h	30 min to 1h	30 min to 1h	Alone, friends	Passing by on my way to elsewhere	Car, public transport, on foot	Urban	I don't like to visit any green space at all.	NA	NA	NA	NA	6	6	6	5	4	4	4
57	LSM1103	18 - 20	Female	Single	No, student	0	4	5k - 10k	670770	Junior College	Once a week	1	4	2	5	2	5	7	6	6	3	Yearly	Monthly	Monthly	Monthly	N.A. - None are near my house	Monthly	Weekly	Weekly	2h to 3h	2h to 3h	1h to 2h	Less than 30 min	Alone, strangers, acquaintances, friends, immediate family members	Wildlife observation, exercising, social activities, passing by on my way to elsewhere, passive enjoyment	On foot	Natural	No preference. I like all green spaces equally.	NA	NA	NA	NA	4	5	5	4	3	3	1
58	LSM1103	18 - 20	Female	Single	No, student	0	5	Less than 5k	470619	Junior College	Once a week	1	4	4	4	5	3	6	5	4	2	Yearly	Once in 6 months	Never	Never	N.A. - None are near my house	N.A. - None are near my house	N.A. - None are near my house	Yearly	3h to 4h	2h to 3h	NA	Less than 30 min	Friends, distant family members, immediate family members	Social activities, passing by on my way to elsewhere	Car, public transport, on foot	Natural	Yes	4	3	2	1	2	1	4	6	3	3	3
59	LSM1103	18 - 20	Male	Single	No, student	0	4	10k - 15k	211048	Junior College	3 times a week	2	5	3	4	1	7	4	3	6	4	Yearly	Never	Never	Never	N.A. - None are near my house	N.A. - None are near my house	Once in 3 months	N.A. - None are near my house	2h to 3h	NA	Less than 30 min	NA	Friends, distant family members, immediate family members	Wildlife observation, exercising, social activities	Car, on foot	Urban	Yes	1	3	4	2	6	6	6	5	3	3	2
60	LSM1103	18 - 20	Female	Single	No, student	0	4	5k - 10k	520234	Junior College	Once a week	1	5	3	5	5	6	3	6	5	5	Never	Once in 6 months	Once in 3 months	Once in 6 months	N.A. - None are near my house	Once in 3 months	Once in 3 months	Once in 3 months	NA	3h to 4h	1h to 2h	1h to 2h	Friends, immediate family members	Exercising, social activities, passive enjoyment	Car, public transport, bicycle, on foot	Natural	No preference. I like all green spaces equally.	NA	NA	NA	NA	3	3	5	5	3	3	3
61	LSM1103	18 - 20	Male	Single	No, student	0	4	Less than 5k	640732	Junior College	More than 7 times a week	1	7	4	7	1	7	1	7	4	1	Never	Never	Never	Never	N.A. - None are near my house	N.A. - None are near my house	N.A. - None are near my house	N.A. - None are near my house	NA	NA	NA	NA	NA	NA	NA	Urban	I don't like to visit any green space at all.	NA	NA	NA	NA	4	4	4	4	4	3	3
62	LSM1103	18 - 20	Female	Single	No, student	0	8	5k - 10k	540244	Junior College	Less than once a week	3	5	5	6	5	5	5	6	4	5	Yearly	Yearly	Never	Yearly	N.A. - None are near my house	N.A. - None are near my house	Once in 3 months	Once in 6 months	1h to 2h	1h to 2h	30 min to 1h	30 min to 1h	Friends, immediate family members	Social activities	Public transport	Urban	No preference. I like all green spaces equally.	NA	NA	NA	NA	5	5	5	4	3	3	1
63	LSM1103	18 - 20	Male	Single	No, student	0	5	Less than 5k	520423	Junior College	3 times a week	2	6	3	5	6	5	5	6	3	1	Weekly	Weekly	Weekly	Weekly	Monthly	Monthly	Monthly	Monthly	30 min to 1h	30 min to 1h	30 min to 1h	30 min to 1h	Alone, friends	Exercising, social activities, passing by on my way to elsewhere	Bicycle	Natural	Yes	4	2	3	1	3	5	3	3	1	3	3
64	LSM1103	18 - 20	Female	Single	No, student	0	3	Less than 5k	400352	Junior College	2 times a week	1	5	2	4	6	6	6	7	6	2	Yearly	Once in 3 months	Yearly	Never	N.A. - None are near my house	Yearly	N.A. - None are near my house	N.A. - None are near my house	3h to 4h	3h to 4h	Less than 30 min	NA	Friends, immediate family members	Social activities, passive enjoyment	Public transport	Natural	Yes	2	1	3	4	5	5	6	6	2	3	2
65	LSM1103	18 - 20	Female	Single	No, student	0	5	Less than 5k	430001	Junior College	2 times a week	1	6	4	6	5	6	5	5	4	5	Never	Once in 3 months	Once in 3 months	Yearly	N.A. - None are near my house	N.A. - None are near my house	N.A. - None are near my house	N.A. - None are near my house	NA	1h to 2h	2h to 3h	Less than 30 min	Friends, distant family members	Wildlife observation, exercising, social activities	Public transport	Natural	Yes	1	4	2	3	4	3	4	4	6	3	2
66	LSM1103	18 - 20	Male	Single	No, student	0	4	Less than 5k	644648	Junior College	Less than once a week	2	2	5	5	5	7	7	6	4	3	Yearly	Yearly	Yearly	Once in 6 months	Yearly	Monthly	3 times a week	3 times a week	2h to 3h	30 min to 1h	30 min to 1h	30 min to 1h	Alone, friends	Wildlife observation, passive enjoyment, revitalisation	Public transport	Natural	No preference. I like all green spaces equally.	NA	NA	NA	NA	5	4	4	4	2	Blank	2
67	LSM1103	18 - 20	Female	Single	No, student	0	4	10k - 15k	119617	Junior College	2 times a week	1	2	3	4	6	2	2	2	4	2	Weekly	Weekly	Once in 6 months	Once in 6 months	N.A. - None are near my house	N.A. - None are near my house	N.A. - None are near my house	N.A. - None are near my house	2h to 3h	30 min to 1h	Blank	Blank	Friends	Exercising	Public transport, on foot	Urban	Yes	1	2	3	4	1	2	2	2	1	5	3
68	LSM1102	21 - 25	Male	Single	No, student	0	4	Less than 5k	440035	Polytechnic	Less than once a week	2	2	2	2	5	4	7	4	4	4	Never	Never	Never	Never	N.A. - None are near my house	N.A. - None are near my house	N.A. - None are near my house	N.A. - None are near my house	NA	NA	NA	NA	NA	NA	NA	Urban	I don't like to visit any green space at all.	NA	NA	NA	NA	4	4	3	2	2	3	3
69	LSM1102	18 - 20	Female	Single	No, student	0	5	Blank	488894	Accredited diploma	2 times a week	1	1	2	2	6	6	7	7	5	6	Never	Never	Never	Never	N.A. - None are near my house	Never	Daily	N.A. - None are near my house	NA	NA	Blank	NA	Blank	Blank	Blank	Urban	Yes	4	2	1	3	4	5	5	5	2	3	2
70	LSM1102	18 - 20	Female	Single	Yes, part time or temporary	0	6	Less than 5k	540240	Junior College	Less than once a week	1	2	2	4	3	4	5	5	6	4	Never	Yearly	Once in 6 months	Once in 6 months	N.A. - None are near my house	N.A. - None are near my house	Daily	N.A. - None are near my house	NA	3h to 4h	1h to 2h	1h to 2h	Friends, immediate family members	Exercising, passing by on my way to elsewhere	Public transport	Natural	No preference. I like all green spaces equally.	NA	NA	NA	NA	4	4	5	4	4	3	3
71	LSM1102	21 - 25	Female	Single	Yes, part time or temporary	0	4	Less than 5k	550329	Polytechnic	Once a week	3	5	3	5	3	6	5	6	6	4	Never	Never	Monthly	Never	N.A. - None are near my house	N.A. - None are near my house	Monthly	N.A. - None are near my house	NA	NA	Less than 30 min	NA	Alone, immediate family members	Wildlife observation, social activities, passive enjoyment	Public transport, on foot	Natural	Yes	3	2	4	1	Blank	Blank	Blank	Blank	Blank	3	3
72	LSM1102	18 - 20	Female	Single	Yes, part time or temporary	0	3	Less than 5k	460135	Polytechnic	2 times a week	2	4	5	5	5	6	7	5	5	6	Yearly	Yearly	Yearly	Yearly	N.A. - None are near my house	N.A. - None are near my house	N.A. - None are near my house	N.A. - None are near my house	Less than 30 min	Less than 30 min	Less than 30 min	Less than 30 min	Friends, immediate family members	Exercising, social activities, passing by on my way to elsewhere	Public transport	Urban	No preference. I like all green spaces equally.	NA	NA	NA	NA	4	4	5	4	3	3	2
73	LSM1102	18 - 20	Male	Single	No, student	0	5	5k - 10k	460134	Junior College	Less than once a week	1	3	2	5	5	4	5	5	5	5	Once in 6 months	Once in 6 months	Once in 3 months	Once in 3 months	N.A. - None are near my house	N.A. - None are near my house	Once in 3 months	Once in 3 months	1h to 2h	1h to 2h	30 min to 1h	30 min to 1h	Friends	Wildlife observation, social activities, passive enjoyment	Public transport	Urban	No preference. I like all green spaces equally.	NA	NA	NA	NA	5	5	5	4	3	3	2
74	LSM1102	18 - 20	Female	Single	No, student	0	3	10k - 15k	5298XX	Junior College	Once a week	1	4	7	6	2	7	7	6	7	1	Never	Never	Never	Never	N.A. - None are near my house	N.A. - None are near my house	N.A. - None are near my house	N.A. - None are near my house	NA	NA	NA	NA	NA	NA	NA	Urban	Yes	1	3	2	4	6	7	6	5	1	3	4
75	LSM1102	18 - 20	Female	Single	No, student	0	5	Blank	128797	Junior College	6 times a week	3	7	5	4	5	7	3	6	6	5	Never	Yearly	Never	Never	Never	Yearly	Never	Never	NA	2h to 3h	NA	NA	Friends, immediate family members	Social activities	Car, public transport	Urban	No preference. I like all green spaces equally.	NA	NA	NA	NA	4	5	5	5	5	3	2
76	LSM1102	18 - 20	Female	Single	No, student	0	2	20k - 25k	140170	Accredited diploma	3 times a week	1	4	3	6	2	5	3	5	4	3	Yearly	Once in 3 months	Once in 3 months	Never	Never	Never	Once in 3 months	3 times a week	3h to 4h	Less than 30 min	Less than 30 min	30 min to 1h	Alone, immediate family members	Exercising, passing by on my way to elsewhere	Public transport	Natural	No preference. I like all green spaces equally.	NA	NA	NA	NA	6	5	6	4	5	2	2
77	LSM1102	18 - 20	Female	Single	No, student	0	4	Blank	730XXX	Junior College	Once a week	4	5	5	6	6	6	5	6	5	5	Never	Once in 6 months	Weekly	Yearly	N.A. - None are near my house	Yearly	Weekly	N.A. - None are near my house	NA	3h to 4h	3h to 4h	3h to 4h	Friends, immediate family members	Visiting with pets, exercising, social activities	Car, public transport, on foot	Natural	No preference. I like all green spaces equally.	NA	NA	NA	NA	6	6	5	5	5	3	2
78	LSM1102	18 - 20	Female	Single	No, student	0	5	Blank	549131	Junior College	3 times a week	1	4	2	6	5	4	7	6	5	5	Never	Never	Never	Never	N.A. - None are near my house	N.A. - None are near my house	N.A. - None are near my house	N.A. - None are near my house	NA	NA	NA	NA	NA	NA	NA	Natural	Yes	4	2	1	3	3	4	5	5	4	3	2
79	LSM1102	18 - 20	Male	Single	No, student	0	5	5k - 10k	536471	Junior College	Once a week	2	4	5	4	4	6	5	4	4	4	Once in 3 months	Once in 3 months	Yearly	Yearly	Once in 6 months	N.A. - None are near my house	Never	N.A. - None are near my house	2h to 3h	30 min to 1h	30 min to 1h	30 min to 1h	Immediate family members	Wildlife observation	Car, on foot	Natural	Yes	1	3	4	2	5	5	4	5	6	3	3
80	LSM1102	18 - 20	Male	Single	No, student	0	4	10k - 15k	750300	Junior College	2 times a week	1	4	1	5	2	6	4	2	2	5	Never	Never	Never	Never	N.A. - None are near my house	N.A. - None are near my house	N.A. - None are near my house	N.A. - None are near my house	NA	NA	NA	NA	NA	NA	NA	Urban	I don't like to visit any green space at all.	NA	NA	NA	NA	6	5	6	6	6	3	3
81	LSM1102	18 - 20	Female	Single	No, student	0	5	5k - 10k	750311	Junior College	Less than once a week	1	5	4	4	5	4	1	5	2	3	Never	Never	Never	Never	N.A. - None are near my house	Once in 6 months	Monthly	Once in 6 months	NA	1h to 2h	2h to 3h	3h to 4h	Friends	Visiting with pets, exercising, passing by on my way to elsewhere	On foot	Urban	Yes	1	2	3	4	4	4	4	4	4	3	3
82	LSM1102	18 - 20	Female	Single	No, student	0	4	Less than 5k	310084	Junior College	4 times a week	1	4	3	6	7	7	5	5	4	2	Yearly	Yearly	Yearly	Yearly	N.A. - None are near my house	Once in 3 months	Once in 3 months	Once in 6 months	30 min to 1h	1h to 2h	30 min to 1h	More than 4h	Immediate family members	Passing by on my way to elsewhere	Car	Natural	Yes	Blank	Blank	Blank	Blank	4	5	5	3	5	4	4
83	LSM1102	18 - 20	Female	Single	No, student	0	5	10k - 15k	127716	Junior College	3 times a week	4	4	3	5	3	5	4	4	6	5	Once in 6 months	Once in 6 months	Monthly	Monthly	Yearly	Once in 6 months	Weekly	Monthly	30 min to 1h	30 min to 1h	30 min to 1h	30 min to 1h	Alone, immediate family members	Wildlife observation, exercising, passing by on my way to elsewhere, passive enjoyment	Car, public transport, bicycle, on foot	Natural	Yes	2	4	1	3	6	7	7	5	6	3	3
84	LSM1102	18 - 20	Female	Single	No, student	0	5	10k - 15k	577932	Junior College	3 times a week	2	5	3	4	4	6	6	6	5	3	Never	Once in 3 months	Yearly	Never	Once in 6 months	N.A. - None are near my house	Yearly	N.A. - None are near my house	1h to 2h	2h to 3h	30 min to 1h	NA	Friends, immediate family members	Exercising, social activities	Car, public transport, on foot	No preference	Yes	2	4	3	1	4	5	5	3	2	2	2
85	LSM1102	18 - 20	Female	Single	No, student	0	3	Blank	Blank	Junior College	2 times a week	3	2	4	5	2	4	3	2	4	3	Yearly	Weekly	Weekly	Never	N.A. - None are near my house	Weekly	Weekly	N.A. - None are near my house	Blank	30 min to 1h	Less than 30 min	NA	Alone	Exercising, social activities, passing by on my way to elsewhere	On foot	Urban	No preference. I like all green spaces equally.	NA	NA	NA	NA	4	4	5	5	3	2	3
86	LSM1102	18 - 20	Female	Single	No, student	0	5	Blank	554694	Junior College	Once a week	1	2	6	5	6	4	5	4	3	2	Yearly	Never	Never	Never	N.A. - None are near my house	N.A. - None are near my house	Never	N.A. - None are near my house	3h to 4h	NA	NA	NA	Immediate family members	Visiting with family	Public transport	Urban	Yes	1	2	4	3	6	6	6	7	5	2	3
87	LSM1102	18 - 20	Female	Single	No, student	0	5	10k - 15k	670502	Junior College	Less than once a week	1	3	3	5	5	3	6	5	5	4	Never	Yearly	Never	Never	N.A. - None are near my house	N.A. - None are near my house	Weekly	Monthly	NA	30 min to 1h	Less than 30 min	Less than 30 min	Alone, friends, immediate family members	Exercising, passing by on my way to elsewhere	Car, public transport, on foot	Urban	No preference. I like all green spaces equally.	NA	NA	NA	NA	5	6	6	3	4	3	3
88	LSM1102	18 - 20	Female	Single	No, student	0	5	10k - 15k	520313	Junior College	Less than once a week	2	2	4	3	4	4	6	5	4	4	Once in 6 months	Once in 6 months	Never	Yearly	N.A. - None are near my house	N.A. - None are near my house	N.A. - None are near my house	N.A. - None are near my house	1h to 2h	Less than 30 min	NA	Less than 30 min	Friends	Social activities, passing by on my way to elsewhere, passive enjoyment	Public transport	Urban	No preference. I like all green spaces equally.	NA	NA	NA	NA	2	4	3	2	1	3	2
89	LSM1102	18 - 20	Male	Single	No, student	0	4	5k - 10k	100088	Junior College	Once a week	1	2	5	5	4	6	6	4	5	4	Never	Once in 3 months	Once in 3 months	Once in 3 months	N.A. - None are near my house	Once in 3 months	Monthly	Monthly	NA	2h to 3h	1h to 2h	1h to 2h	Friends, immediate family members	Wildlife observation, exercising, social activities, passing by on my way to elsewhere, passive enjoyment	Car, public transport, on foot	Natural	No preference. I like all green spaces equally.	NA	NA	NA	NA	4	5	4	5	5	3	2
90	LSM1102	18 - 20	Female	Single	No, student	0	4	5k - 10k	600307	Junior College	Once a week	1	5	5	4	5	5	6	6	5	3	Once in 3 months	Once in 3 months	Once in 3 months	Once in 3 months	Once in 3 months	Once in 3 months	Once in 3 months	Once in 3 months	2h to 3h	2h to 3h	2h to 3h	2h to 3h	Immediate family members	Social activities, passive enjoyment	Car	Urban	Yes	3	4	2	1	6	6	6	5	5	3	2
91	LSM1102	21 - 25	Male	Single	No, student	0	4	5k - 10k	640852	Polytechnic	3 times a week	1	2	6	6	5	6	7	6	6	3	Yearly	Once in 3 months	Once in 3 months	Once in 3 months	N.A. - None are near my house	Once in 3 months	Monthly	3 times a week	1h to 2h	30 min to 1h	30 min to 1h	30 min to 1h	Alone, friends, immediate family members	Exercising, social activities, passive enjoyment	On foot	Natural	Yes	Blank	Blank	Blank	Blank	5	5	6	6	4	3	1
92	LSM1102	18 - 20	Female	Single	No, student	0	4	5k - 10k	510141	Junior College	2 times a week	1	6	5	6	2	3	3	5	7	5	Yearly	Once in 6 months	Once in 6 months	Monthly	N.A. - None are near my house	N.A. - None are near my house	Monthly	N.A. - None are near my house	2h to 3h	1h to 2h	Less than 30 min	30 min to 1h	Distant family members, immediate family members	Exercising, social activities	Bicycle, on foot	Urban	Yes	4	2	1	3	5	5	6	6	6	3	3
93	LSM1102	21 - 25	Male	Single	No, student	0	5	Less than 5k	510473	Polytechnic	Once a week	1	6	3	6	2	6	3	5	6	4	Never	Never	Monthly	Monthly	Never	Never	Monthly	Monthly	NA	NA	1h to 2h	1h to 2h	Alone, friends, immediate family members	Exercising, passive enjoyment	Bicycle, on foot	Urban	No preference. I like all green spaces equally.	NA	NA	NA	NA	4	4	5	5	5	2	2
94	LSM1102	18 - 20	Female	Single	No, student	0	4	Blank	298144	Junior College	Once a week	1	3	3	5	3	5	4	5	4	3	Never	Never	Never	Never	Once in 6 months	Never	Never	Never	30 min to 1h	NA	NA	NA	Friends, immediate family members	Exercising, passive enjoyment	Public transport	Natural	No preference. I like all green spaces equally.	NA	NA	NA	NA	2	2	3	3	3	3	3
95	LSM1102	18 - 20	Female	Single	No, student	0	4	20k - 25k	570315	Polytechnic	Less than once a week	2	2	4	6	2	5	6	4	4	3	Monthly	Weekly	Never	Once in 3 months	Monthly	Weekly	N.A. - None are near my house	N.A. - None are near my house	1h to 2h	30 min to 1h	NA	3h to 4h	Friends, distant family members, immediate family members	Exercising, passive enjoyment	Car, bicycle	No preference	Yes	Depends on where is less crowded..	Blank	Blank	Blank	2	4	3	5	3	4	3
96	LSM1102	18 - 20	Female	Single	No, student	0	4	5k - 10k	510190	Junior College	Once a week	1	6	5	6	3	6	3	5	5	5	Yearly	Once in 3 months	Once in 3 months	Once in 3 months	N.A. - None are near my house	Once in 3 months	N.A. - None are near my house	Once in 3 months	2h to 3h	2h to 3h	1h to 2h	30 min to 1h	Friends, immediate family members	Visiting with children, exercising, passive enjoyment	Car	Natural	No preference. I like all green spaces equally.	NA	NA	NA	NA	6	5	6	6	6	3	2
97	LSM1102	18 - 20	Female	Single	No, student	0	4	10k - 15k	530132	Junior College	4 times a week	1	6	5	6	1	5	5	6	6	5	Once in 6 months	Once in 3 months	Never	Never	N.A. - None are near my house	N.A. - None are near my house	Weekly	N.A. - None are near my house	3h to 4h	3h to 4h	30 min to 1h	NA	Alone, friends	Exercising, social activities	Public transport, on foot	Urban	Yes	3	4	1	2	2	6	7	6	6	3	3
98	LSM1102	18 - 20	Female	Single	No, student	0	4	5k - 10k	521229	Junior College	2 times a week	1	6	5	6	5	7	5	7	5	3	Once in 3 months	Monthly	Monthly	Monthly	Once in 3 months	Weekly	Weekly	Monthly	1h to 2h	30 min to 1h	30 min to 1h	1h to 2h	Friends, immediate family members	Wildlife observation, exercising, social activities, passing by on my way to elsewhere	Car, public transport	Natural	No preference. I like all green spaces equally.	NA	NA	NA	NA	6	6	6	6	5	3	2
99	LSM1102	18 - 20	Female	Single	No, student	0	3	20k - 25k	528784	University	Less than once a week	1	6	2	6	6	6	2	7	2	2	Never	Never	Monthly	Weekly	N.A. - None are near my house	N.A. - None are near my house	N.A. - None are near my house	N.A. - None are near my house	NA	NA	Blank	Blank	Blank	Blank	Blank	Natural	Yes	1	2	4	3	3	3	3	4	1	4	1
100	LSM1102	18 - 20	Female	Single	No, student	0	4	5k - 10k	400314	Junior College	Once a week	2	4	5	5	5	5	6	4	5	5	Yearly	Yearly	Once in 6 months	Once in 6 months	N.A. - None are near my house	N.A. - None are near my house	N.A. - None are near my house	N.A. - None are near my house	3h to 4h	3h to 4h	1h to 2h	1h to 2h	Friends, immediate family members	Wildlife observation, exercising, social activities, passing by on my way to elsewhere	Car, public transport	Natural	No preference. I like all green spaces equally.	NA	NA	NA	NA	4	5	4	5	5	4	3
101	LSM1102	18 - 20	Female	Single	Yes, part time or temporary	0	4	Less than 5k	520877	Junior College	7 times a week	2	6	3	4	5	6	2	5	5	3	Yearly	Once in 6 months	Once in 6 months	Once in 6 months	Yearly	Once in 3 months	Once in 3 months	Once in 3 months	Less than 30 min	Less than 30 min	Less than 30 min	Less than 30 min	Friends	Exercising, social activities, passing by on my way to elsewhere	Public transport, bicycle, on foot	Natural	No preference. I like all green spaces equally.	NA	NA	NA	NA	6	6	6	6	5	2	2
102	LSM1102	18 - 20	Female	Single	No, student	0	4	Less than 5k	530662	Polytechnic	Once a week	1	3	3	2	6	3	6	6	4	5	Yearly	Once in 3 months	Yearly	Never	N.A. - None are near my house	N.A. - None are near my house	Never	N.A. - None are near my house	Blank	Blank	Blank	Blank	Blank	Blank	Blank	Urban	Yes	2	4	3	1	2	5	5	3	4	5	2
103	LSM1102	21 - 25	Male	Single	No, student	0	4	5k - 10k	540150	Polytechnic	Once a week	2	1	6	6	7	2	6	5	3	6	Never	Once in 6 months	Once in 6 months	Once in 3 months	N.A. - None are near my house	Yearly	Once in 3 months	Weekly	NA	1h to 2h	30 min to 1h	30 min to 1h	Alone, acquaintances, friends	Exercising, social activities, work (events)	Car, public transport, on foot	Urban	No preference. I like all green spaces equally.	NA	NA	NA	NA	2	5	2	3	4	4	2
104	LSM1102	18 - 20	Female	Single	No, student	0	3	Less than 5k	750317	Junior College	Less than once a week	2	4	3	6	5	6	4	4	3	3	Never	Never	Once in 6 months	Never	N.A. - None are near my house	N.A. - None are near my house	Once in 6 months	N.A. - None are near my house	NA	NA	1h to 2h	NA	Friends	Exercising	Public transport	Urban	No preference. I like all green spaces equally.	NA	NA	NA	NA	3	4	4	6	5	3	2
105	LSM1102	18 - 20	Female	Single	No, student	0	5	Less than 5k	560639	Junior College	3 times a week	1	2	3	5	4	4	5	6	6	4	Never	Never	Never	Never	N.A. - None are near my house	Yearly	Yearly	Never	NA	Less than 30 min	Less than 30 min	NA	Immediate family members	Exercising, passing by on my way to elsewhere	On foot	Natural	No preference. I like all green spaces equally.	NA	NA	NA	NA	4	5	4	4	3	4	2
106	LSM1102	18 - 20	Female	Single	No, student	0	4	5k - 10k	409044	Junior College	2 times a week	1	5	3	4	4	5	6	6	6	6	Yearly	Yearly	Never	Yearly	N.A. - None are near my house	N.A. - None are near my house	Never	Yearly	1h to 2h	1h to 2h	NA	30 min to 1h	Acquaintances, friends, immediate family members	Exercising, social activities, passive enjoyment	Car, public transport, on foot	Natural	No preference. I like all green spaces equally.	NA	NA	NA	NA	4	4	5	5	3	3	3
107	LSM1102	18 - 20	Female	Single	No, student	0	4	10k - 15k	520740	Junior College	2 times a week	1	4	4	4	3	5	4	5	6	4	Never	Yearly	Never	Never	N.A. - None are near my house	N.A. - None are near my house	N.A. - None are near my house	Never	NA	2h to 3h	NA	NA	Friends	Exercising, social activities	Public transport, bicycle, on foot	Natural	Yes	2	1	3	4	2	3	3	3	5	4	3
108	LSM1102	18 - 20	Female	Single	No, student	0	6	5k - 10k	400311	Junior College	3 times a week	4	5	4	5	3	5	3	6	6	3	Never	Never	Never	Never	N.A. - None are near my house	N.A. - None are near my house	Never	N.A. - None are near my house	NA	NA	NA	NA	NA	NA	NA	Natural	No preference. I like all green spaces equally.	NA	NA	NA	NA	5	3	6	4	4	2	2
109	LSM1102	18 - 20	Female	Single	No, student	0	3	30k - 35k	138595	Junior College	Less than once a week	1	5	5	5	5	6	2	6	3	4	Never	Never	Never	Never	N.A. - None are near my house	Never	Never	Never	NA	NA	NA	NA	NA	NA	NA	Urban	No preference. I like all green spaces equally.	NA	NA	NA	NA	4	3	4	4	5	3	2
110	LSM1102	18 - 20	Female	Single	No, student	0	5	5k - 10k	530425	Junior College	Less than once a week	3	4	5	6	5	5	5	5	5	5	Yearly	Once in 3 months	Monthly	Once in 3 months	N.A. - None are near my house	Once in 3 months	Monthly	Once in 3 months	2h to 3h	2h to 3h	3h to 4h	3h to 4h	Friends	Exercising, social activities	Public transport, on foot	Natural	No preference. I like all green spaces equally.	NA	NA	NA	NA	5	5	5	6	6	3	3
111	LSM1102	18 - 20	Female	Single	No, student	0	5	5k - 10k	150051	Junior College	2 times a week	2	6	6	5	6	5	5	3	2	4	Never	Once in 3 months	Never	Never	N.A. - None are near my house	N.A. - None are near my house	3 times a week	N.A. - None are near my house	NA	Blank	30 min to 1h	NA	Alone, immediate family members	Exercising	Car, on foot	Natural	Yes	3	1	2	4	4	3	3	4	5	4	3
112	LSM1102	18 - 20	Female	Single	No, student	0	4	Less than 5k	642654	Junior College	2 times a week	2	3	2	5	4	5	5	6	6	2	Yearly	Once in 3 months	Once in 3 months	Never	N.A. - None are near my house	N.A. - None are near my house	Once in 3 months	N.A. - None are near my house	1h to 2h	1h to 2h	30 min to 1h	NA	Alone	Exercising	Public transport	Natural	Yes	2	1	3	4	4	4	5	6	7	3	3
113	LSM1102	21 - 25	Male	Single	Yes, part time or temporary	0	5	5k - 10k	520143	Junior College	3 times a week	2	5	5	6	5	5	5	6	5	3	Once in 3 months	Once in 3 months	Never	Once in 3 months	Once in 3 months	Once in 3 months	Monthly	Once in 3 months	30 min to 1h	30 min to 1h	30 min to 1h	30 min to 1h	Alone, friends	Exercising, social activities	Bicycle, on foot	Urban	No preference. I like all green spaces equally.	NA	NA	NA	NA	3	3	3	5	3	3	3
114	LSM1102	18 - 20	Female	Single	No, student	0	5	5k - 10k	530509	Polytechnic	Less than once a week	1	3	2	6	3	4	4	5	5	4	Never	Never	Never	Never	N.A. - None are near my house	N.A. - None are near my house	Never	N.A. - None are near my house	NA	NA	NA	NA	NA	NA	NA	Natural	Yes	2	1	3	4	Blank	Blank	Blank	Blank	Blank	3	3
115	LSM1102	21 - 25	Male	Single	No, student	0	3	5k - 10k	120101	Polytechnic	3 times a week	2	4	5	2	4	5	5	3	5	5	Never	Never	Yearly	Never	Yearly	Yearly	Yearly	Yearly	NA	NA	1h to 2h	NA	Friends, immediate family members	Exercising, passive enjoyment	Car	Natural	Yes	1	4	3	2	5	5	3	4	3	3	2
116	GEK1542	18 - 20	Female	Single	No, student	0	5	5k - 10k	550205	Junior College	2 times a week	1	2	2	6	4	4	6	3	6	4	Never	Never	Never	Never	N.A. - None are near my house	N.A. - None are near my house	N.A. - None are near my house	N.A. - None are near my house	NA	NA	NA	NA	NA	NA	NA	Urban	Yes	4	1	2	3	5	5	6	5	5	3	2
117	GEK1542	18 - 20	Female	Single	No, student	0	9	15k - 20k	530141	Junior College	Once a week	4	5	2	4	6	6	4	7	2	3	Never	Yearly	Monthly	Never	N.A. - None are near my house	N.A. - None are near my house	Daily	N.A. - None are near my house	NA	Blank	30 min to 1h	NA	Alone, immediate family members	Visiting with pets, exercising, passing by on my way to elsewhere	On foot	Urban	Yes	1	2	4	3	5	5	4	3	6	3	2
118	GEK1542	21 - 25	Female	Single	No, student	0	4	Less than 5k	560179	Junior College	Once a week	1	2	1	6	5	5	6	7	5	5	Never	Monthly	Never	Never	N.A. - None are near my house	Weekly	N.A. - None are near my house	N.A. - None are near my house	NA	Less than 30 min	NA	NA	Alone, friends, immediate family members	Exercising, dining	On foot	Natural	No preference. I like all green spaces equally.	2	3	1	4	3	3	3	3	4	3	2
119	GEK1542	21 - 25	Female	Single	Yes, part time or temporary	0	6	Blank	487334	Junior College	Less than once a week	1	3	5	5	2	4	2	5	5	5	Once in 3 months	Once in 3 months	Once in 3 months	Never	N.A. - None are near my house	N.A. - None are near my house	Once in 3 months	Monthly	1h to 2h	1h to 2h	30 min to 1h	Less than 30 min	Friends, immediate family members	Social activities, passive enjoyment	Car	Urban	Yes	3	4	2	1	6	7	7	6	7	2	2
120	GEK1542	21 - 25	Female	Single	No, student	0	7	5k - 10k	118425	Junior College	Less than once a week	2	4	2	5	5	6	7	6	5	4	Never	Never	Never	Never	N.A. - None are near my house	N.A. - None are near my house	N.A. - None are near my house	N.A. - None are near my house	NA	NA	NA	NA	NA	NA	NA	Natural	No preference. I like all green spaces equally.	NA	NA	NA	NA	3	3	4	5	4	3	3
121	GEK1542	21 - 25	Female	Single	No, student	0	4	5k - 10k	470714	University	Less than once a week	2	3	5	5	4	5	4	5	5	4	Once in 3 months	Once in 3 months	Monthly	Never	N.A. - None are near my house	N.A. - None are near my house	N.A. - None are near my house	Monthly	30 min to 1h	Less than 30 min	Less than 30 min	Less than 30 min	Alone, immediate family members	Wildlife observation, exercising	Car, on foot	Natural	Yes	1	3	2	4	4	5	4	4	4	3	3
122	GEK1542	18 - 20	Female	Single	No, student	0	5	More than 50k	Blank	Junior College	Once a week	3	6	4	4	4	6	4	4	6	4	Yearly	Once in 3 months	Once in 3 months	Never	N.A. - None are near my house	N.A. - None are near my house	N.A. - None are near my house	N.A. - None are near my house	3h to 4h	1h to 2h	30 min to 1h	NA	Friends, immediate family members	Exercising, social activities	Car	Urban	No preference. I like all green spaces equally.	NA	NA	NA	NA	6	6	6	6	6	3	3
123	GEK1542	21 - 25	Male	Single	Yes, part time or temporary	0	3	5k - 10k	510250	Junior College	2 times a week	2	5	5	6	5	6	5	4	4	3	Never	Once in 3 months	Monthly	Monthly	N.A. - None are near my house	N.A. - None are near my house	Monthly	Weekly	NA	30 min to 1h	1h to 2h	1h to 2h	Alone, friends	Exercising, social activities, passing by on my way to elsewhere	Public transport, bicycle, on foot	Urban	Yes	2	1	3	4	4	5	5	3	4	3	3
124	GEK1542	18 - 20	Female	Single	No, student	0	4	Less than 5k	760795	Junior College	Once a week	1	3	2	6	6	6	6	6	6	5	Once in 6 months	Monthly	Monthly	Weekly	N.A. - None are near my house	N.A. - None are near my house	Monthly	N.A. - None are near my house	2h to 3h	30 min to 1h	30 min to 1h	Less than 30 min	Distant family members, immediate family members	Wildlife observation, exercising, passing by on my way to elsewhere	Car, on foot	Natural	Yes	Blank	Blank	Blank	Blank	5	6	6	5	6	3	2
125	GEK1542	18 - 20	Female	Single	No, student	0	3	5k - 10k	575575	University	Less than once a week	1	2	2	5	5	5	6	6	5	5	Never	Never	Yearly	Never	N.A. - None are near my house	N.A. - None are near my house	Monthly	N.A. - None are near my house	NA	NA	30 min to 1h	NA	Immediate family members	Exercising	On foot	Urban	Yes	4	2	1	3	6	5	6	5	5	3	2
126	GEK1542	18 - 20	Female	Single	No, student	0	4	10k - 15k	458556	University	Less than once a week	1	5	4	5	2	5	2	6	6	6	Never	Never	Never	Never	Never	Weekly	Yearly	Once in 6 months	NA	30 min to 1h	Less than 30 min	Less than 30 min	Alone, immediate family members	Exercising	Bicycle, on foot	Urban	No preference. I like all green spaces equally.	NA	NA	NA	NA	5	6	4	4	4	3	2
127	GEK1542	21 - 25	Male	Single	No, student	0	5	Less than 5k	550220	Junior College	2 times a week	2	4	2	7	3	6	5	7	6	5	Yearly	Never	Never	Never	N.A. - None are near my house	N.A. - None are near my house	Weekly	N.A. - None are near my house	6h	NA	1h to 2h	NA	Friends, immediate family members	Wildlife observation, social activities, passive enjoyment	On foot	Natural	Yes	4	3	1	2	4	2	5	3	2	3	2
128	GEK1542	18 - 20	Female	Single	No, student	0	5	5k - 10k	310086	University	Less than once a week	1	5	5	6	5	6	7	5	6	4	Once in 3 months	Once in 6 months	Once in 3 months	Yearly	Once in 3 months	Once in 6 months	Once in 3 months	Yearly	3h to 4h	1h to 2h	Less than 30 min	Less than 30 min	Alone, friends, immediate family members	Public transport, on foot	Wildlife observation, visiting with pets, exercising, social activities, passing by on my way to elsewhere, passiv enjoyment	Urban	Yes	4	3	2	1	4	4	7	7	7	3	1
129	GEK1542	21 - 25	Male	Single	No, student	0	2	5k - 10k	542275	Junior College	Once a week	1	6	2	5	1	6	1	6	5	1	Yearly	Once in 3 months	Once in 3 months	Once in 3 months	N.A. - None are near my house	Monthly	Monthly	Monthly	1h to 2h	30 min to 1h	30 min to 1h	Less than 30 min	Friends	Wildlife observation, exercising, social activities, passive enjoyment	Public transport	Urban	Yes	4	3	2	1	5	5	6	5	4	2	1
130	GEK1542	21 - 25	Female	Single	No, student	0	6	5k - 10k	730364	University	Once a week	1	3	6	6	4	5	6	5	6	2	Once in 3 months	Once in 3 months	Once in 6 months	Never	Once in 3 months	Monthly	Monthly	Once in 3 months	2h to 3h	1h to 2h	1h to 2h	1h to 2h	Friends	Exercising, social activities	Car, public transport	Urban	No preference. I like all green spaces equally.	NA	NA	NA	NA	3	3	4	3	3	3	3
131	GEK1542	21 - 25	Male	Single	No, student	0	2	Less than 5k	618650	Junior College	6 times a week	1	6	6	5	2	6	2	5	7	2	Once in 3 months	Monthly	Never	Never	Once in 3 months	Once in 3 months	Weekly	Monthly	3h to 4h	1h to 2h	30 min to 1h	30 min to 1h	Alone	Wildlife observation, exercising, social activities	On foot	Natural	Yes	1	2	3	4	5	5	5	5	5	2	2
132	GEK1542	21 - 25	Male	Single	Yes, part time or temporary	0	1	Less than 5k	118425	Junior College	Once a week	2	4	6	6	6	7	5	5	3	3	Once in 6 months	Never	Never	Never	Never	Never	Never	Never	1h to 2h	NA	NA	NA	Friends	Social activities	Public transport	Urban	No preference. I like all green spaces equally.	NA	NA	NA	NA	1	2	2	2	1	3	1
133	GEK1542	21 - 25	Male	Single	No, student	0	4	5k - 10k	541290	Junior College	4 times a week	1	5	4	7	1	7	2	6	3	4	Never	Once in 6 months	Weekly	Never	N.A. - None are near my house	Weekly	Daily	N.A. - None are near my house	NA	30 min to 1h	30 min to 1h	NA	Alone, friends, distant family members, immediate family members	Exercising, social activities, passing by on my way to elsewhere	Public transport	Natural	No preference. I like all green spaces equally.	NA	NA	NA	NA	2	3	2	1	2	3	3
134	GEK1542	21 - 25	Male	Single	No, student	0	3	5k - 10k	120116	Junior College	6 times a week	1	2	2	6	2	2	7	5	2	4	Once in 3 months	Never	Never	Never	N.A. - None are near my house	N.A. - None are near my house	Never	N.A. - None are near my house	30 min to 1h	NA	NA	NA	Alone, friends	Emoing	Car	Urban	Yes	1	2	3	4	1	1	4	2	1	3	2
135	GEK1542	21 - 25	Female	Single	No, student	0	4	5k - 10k	570225	University	2 times a week	2	5	4	5	3	5	6	7	6	4	Yearly	Yearly	Yearly	Yearly	N.A. - None are near my house	Weekly	N.A. - None are near my house	N.A. - None are near my house	Blank	1h to 2h	Blank	Blank	Alone, friends, immediate family members	Exercising, social activities, passive enjoyment, therapy	On foot	No preference	Yes	2	4	3	1	6	6	6	6	6	2	2
136	GEK1542	21 - 25	Female	Single	No, student	0	3	Less than 5k	520255	University	Less than once a week	2	3	3	5	4	5	5	5	5	4	Yearly	Yearly	Once in 6 months	Once in 6 months	Never	Never	Never	Never	3h to 4h	2h to 3h	1h to 2h	2h to 3h	Immediate family members	Passing by on my way to elsewhere, passive enjoyment	Bicycle, on foot	Natural	No preference. I like all green spaces equally.	NA	NA	NA	NA	4	5	5	5	4	3	2
137	GEK1542	18 - 20	Female	Single	No, student	0	4	Less than 5k	670220	Junior College	Less than once a week	1	4	4	7	1	7	7	7	7	1	Never	Never	Never	Never	Never	Never	Never	Never	NA	NA	NA	NA	NA	NA	NA	Natural	No preference. I like all green spaces equally.	NA	NA	NA	NA	4	4	4	4	4	4	1
138	GEK1542	18 - 20	Female	Single	No, student	0	5	20k - 25k	Blank	University	Once a week	3	5	4	5	4	5	5	6	6	4	Never	Never	Never	Never	Never	Never	Never	Never	NA	NA	NA	NA	NA	NA	NA	Urban	Yes	1	4	2	3	5	5	5	5	5	3	3
139	GEK1542	21 - 25	Male	Single	No, student	0	3	5k - 10k	457266	Junior College	Once a week	1	3	5	6	1	6	6	4	6	2	Yearly	Once in 3 months	Never	Yearly	N.A. - None are near my house	N.A. - None are near my house	Once in 3 months	Once in 3 months	30 min to 1h	30 min to 1h	30 min to 1h	30 min to 1h	Friends, immediate family members	Social activities, dining	Car, public transport, bicycle, on foot	Urban	Yes	2	1	4	3	5	5	5	4	2	2	1
140	GEK1542	21 - 25	Male	Single	No, student	0	7	Less than 5k	598749	Junior College	Less than once a week	1	5	5	4	1	6	4	5	6	3	Never	Never	Never	Never	N.A. - None are near my house	N.A. - None are near my house	N.A. - None are near my house	N.A. - None are near my house	NA	NA	NA	NA	NA	NA	NA	Urban	I don't like to visit any green space at all.	NA	NA	NA	NA	5	7	7	7	7	2	2
141	GEK1542	18 - 20	Female	Single	No, student	0	6	10k - 15k	680287	Junior College	Once a week	4	5	2	6	5	5	4	6	4	3	Yearly	Yearly	Yearly	Yearly	Yearly	Yearly	Once in 6 months	Monthly	Blank	Blank	Blank	Blank	Blank	Blank	Blank	Urban	I don't like to visit any green space at all.	NA	NA	NA	NA	6	7	7	7	7	3	2
142	GEK1542	18 - 20	Female	Single	No, student	0	3	5k - 10k	600203	Junior College	Less than once a week	2	6	4	5	4	6	3	4	4	3	Never	Never	Never	Never	N.A. - None are near my house	N.A. - None are near my house	N.A. - None are near my house	N.A. - None are near my house	NA	NA	NA	NA	NA	NA	NA	Urban	Yes	Blank	Blank	Blank	Blank	6	6	6	5	3	3	3
143	GEK1542	21 - 25	Female	Single	No, student	0	5	10k - 15k	670405	Junior College	3 times a week	1	4	2	6	5	6	4	6	6	4	Once in 6 months	Once in 6 months	Once in 6 months	Once in 6 months	Yearly	Never	Monthly	Daily	1h to 2h	30 min to 1h	Less than 30 min	Less than 30 min	Friends	Exercising, passing by on my way to elsewhere, passive enjoyment	Public transport	Natural	No preference. I like all green spaces equally.	NA	NA	NA	NA	6	6	6	6	6	3	3
144	GEK1542	18 - 20	Female	Single	No, student	0	5	15k - 20k	527230	Junior College	Less than once a week	1	1	1	3	1	4	6	5	4	4	Yearly	Monthly	Never	Never	N.A. - None are near my house	N.A. - None are near my house	Monthly	Never	1h to 2h	1h to 2h	30 min to 1h	NA	Immediate family members	Exercising, social activities	Car	Urban	No preference. I like all green spaces equally.	NA	NA	NA	NA	3	6	4	5	4	3	2
145	GEK1542	18 - 20	Male	Single	Yes, part time or temporary	0	3	Less than 5k	150155	Junior College	Less than once a week	2	5	5	6	2	6	4	6	6	1	Yearly	Never	Never	Never	N.A. - None are near my house	Yearly	Yearly	Once in 3 months	30 min to 1h	Less than 30 min	Less than 30 min	Less than 30 min	Alone, friends	Wildlife observation, exercising, social activities, passing by on my way to elsewhere	Car, public transport, bicycle, on foot	Urban	Yes	2	1	4	3	2	4	2	2	2	3	3
146	GEK1542	21 - 25	Male	Single	No, student	0	5	Blank	678946	University	2 times a week	3	4	5	5	3	5	6	3	3	5	Yearly	Never	Never	Never	N.A. - None are near my house	N.A. - None are near my house	N.A. - None are near my house	Weekly	Less than 30 min	NA	NA	30 min to 1h	Alone	Exercising	On foot	Urban	Yes	2	3	4	1	5	6	6	6	6	3	3
147	GEK1542	21 - 25	Male	Single	No, student	0	4	5k - 10k	538802	Junior College	3 times a week	1	3	2	4	2	6	5	6	6	4	Never	Never	Never	Never	Never	Never	Never	Never	NA	NA	NA	NA	NA	NA	NA	Natural	Yes	4	2	1	3	3	6	3	3	4	3	2
148	GEK1542	21 - 25	Female	Single	No, student	0	4	5k - 10k	510575	University	Once a week	1	4	1	4	1	5	5	6	7	4	Never	Never	Never	Never	N.A. - None are near my house	N.A. - None are near my house	N.A. - None are near my house	N.A. - None are near my house	NA	NA	NA	NA	NA	NA	NA	Urban	No preference. I like all green spaces equally.	NA	NA	NA	NA	2	5	4	3	1	2	2
149	GEK1542	21 - 25	Female	Single	No, student	0	4	10k - 15k	519863	University	3 times a week	1	6	5	6	5	6	4	5	4	3	Never	Never	Never	Never	N.A. - None are near my house	N.A. - None are near my house	N.A. - None are near my house	N.A. - None are near my house	NA	NA	NA	NA	NA	NA	NA	Urban	Yes	Blank	Blank	Blank	Blank	4	5	4	4	2	3	3
150	GEK1542	21 - 25	Male	Single	No, student	0	4	Less than 5k	730717	Junior College	3 times a week	1	5	2	4	2	5	4	5	5	4	Yearly	Yearly	Yearly	Monthly	N.A. - None are near my house	Yearly	Yearly	Yearly	Less than 30 min	Less than 30 min	Less than 30 min	Less than 30 min	Friends	Exercising	Public transport	Urban	No preference. I like all green spaces equally.	NA	NA	NA	NA	5	5	3	3	3	2	2
151	GEK1542	18 - 20	Female	Single	No, student	0	5	Less than 5k	670273	Junior College	Less than once a week	1	1	1	5	4	5	6	1	1	1	Never	Never	Yearly	Never	N.A. - None are near my house	Yearly	Daily	Daily	NA	Less than 30 min	Less than 30 min	Less than 30 min	Friends, immediate family members	Therapy	Car	Urban	Yes	4	3	2	1	4	4	5	6	6	4	4
152	GEK1542	18 - 20	Female	Single	No, unemployed and looking for job	0	6	5k - 10k	650125	Junior College	Less than once a week	1	2	1	5	2	4	5	6	5	3	Yearly	Once in 6 months	Never	Yearly	N.A. - None are near my house	N.A. - None are near my house	Once in 6 months	N.A. - None are near my house	Blank	Blank	Blank	Blank	Blank	Blank	Blank	Blank	Blank	Blank	Blank	Blank	Blank	5	5	5	5	4	3	2
153	GEK1542	18 - 20	Female	Single	Yes, part time or temporary	0	4	Less than 5k	730719	Junior College	Less than once a week	1	3	3	4	3	5	5	6	4	4	Yearly	Yearly	Yearly	Once in 6 months	N.A. - None are near my house	N.A. - None are near my house	Once in 3 months	N.A. - None are near my house	2h to 3h	2h to 3h	30 min to 1h	1h to 2h	Friends, immediate family members	Exercising, social activities	Public transport, on foot	Urban	Yes	3	4	1	2	3	3	4	2	2	3	2
154	GEK1542	21 - 25	Female	Single	Yes, part time or temporary	0	4	Less than 5k	542261	Junior College	Less than once a week	4	3	6	6	7	4	4	4	4	4	Yearly	Yearly	Yearly	Yearly	Yearly	Weekly	Weekly	Weekly	1h to 2h	1h to 2h	1h to 2h	1h to 2h	Friends	Exercising, social activities, passive enjoyment	Public transport, bicycle, on foot	Urban	No preference. I like all green spaces equally.	NA	NA	NA	NA	4	4	4	5	4	3	3
155	GEK1542	18 - 20	Female	Single	No, student	0	4	5k - 10k	141007	Junior College	Less than once a week	2	1	2	5	6	3	7	6	6	6	Never	Never	Never	Never	N.A. - None are near my house	N.A. - None are near my house	N.A. - None are near my house	N.A. - None are near my house	NA	NA	NA	NA	NA	NA	NA	Urban	Yes	4	1	3	2	6	6	6	3	6	3	2
156	GEK1542	21 - 25	Female	Single	No, student	0	4	10k - 15k	598010	Junior College	Once a week	2	5	4	6	2	5	6	6	6	4	Never	Never	Never	Never	Never	Yearly	Yearly	Once in 6 months	NA	1h to 2h	1h to 2h	30 min to 1h	Friends, immediate family members	Social activities, passing by on my way to elsewhere, passive enjoyment	Car, public transport, on foot	Urban	I don't like to visit any green space at all.	NA	NA	NA	NA	6	6	6	6	6	3	2
157	GEK1542	18 - 20	Female	Single	No, student	0	5	15k - 20k	457264	University	Once a week	1	5	5	3	5	6	5	6	5	1	Yearly	Never	Once in 6 months	Once in 6 months	N.A. - None are near my house	N.A. - None are near my house	N.A. - None are near my house	Once in 6 months	3h to 4h	NA	3h to 4h	Less than 30 min	Alone, acquaintances, friends, immediate family members	Social activities, passive enjoyment	Public transport, on foot	Natural	Yes	1	2	3	4	5	6	6	5	2	4	2
158	GEK1542	21 - 25	Female	Single	No, student	0	5	10k - 15k	148955	Junior College	Less than once a week	1	4	1	4	6	5	5	5	3	4	Once in 3 months	Once in 6 months	Yearly	Yearly	N.A. - None are near my house	N.A. - None are near my house	Yearly	Yearly	1h to 2h	1h to 2h	30 min to 1h	1h to 2h	Alone, friends, immediate family members	Exercising, social activities, passive enjoyment	Public transport, on foot	Natural	Yes	Blank	Blank	Blank	Blank	3	5	4	5	2	3	1
159	GEK1542	21 - 25	Male	Single	Yes, part time or temporary	0	3	Less than 5k	400834	Junior College	Once a week	1	4	2	6	2	5	6	4	5	6	Never	Never	Yearly	Yearly	N.A. - None are near my house	N.A. - None are near my house	Yearly	N.A. - None are near my house	NA	NA	1h to 2h	2h to 3h	Acquaintances, friends	Exercising, social activities	Car, public transport	Natural	No preference. I like all green spaces equally.	NA	NA	NA	NA	6	6	6	5	6	3	2
160	GEK1542	18 - 20	Female	Single	No, student	0	4	Less than 5k	738096	Junior College	Less than once a week	2	5	5	3	6	3	4	4	5	6	Yearly	Yearly	Once in 6 months	Never	N.A. - None are near my house	N.A. - None are near my house	Yearly	N.A. - None are near my house	3h to 4h	1h to 2h	Less than 30 min	NA	Friends, immediate family members	Social activities, passive enjoyment	Public transport	Urban	No preference. I like all green spaces equally.	NA	NA	NA	NA	1	3	5	3	2	3	3
161	GEK1542	21 - 25	Female	Single	No, student	0	4	20k - 25k	689675	Junior College	2 times a week	2	7	5	6	2	5	1	6	4	1	Never	Once in 3 months	Yearly	Yearly	N.A. - None are near my house	Monthly	Monthly	Monthly	NA	30 min to 1h	30 min to 1h	30 min to 1h	Alone, friends	Exercising, social activities, passive enjoyment	Bicycle, on foot	Natural	No preference. I like all green spaces equally.	NA	NA	NA	NA	5	7	6	5	4	2	2
162	GEK1542	21 - 25	Female	Single	No, student	0	4	Less than 5k	530546	Junior College	2 times a week	1	3	2	5	5	5	3	5	3	4	Never	Never	Monthly	Monthly	N.A. - None are near my house	Monthly	Monthly	Monthly	NA	1h to 2h	1h to 2h	1h to 2h	Friends	Exercising, social activities	Public transport	Urban	Yes	4	1	3	2	2	4	3	2	2	3	3
163	GEK1542	21 - 25	Male	Single	No, student	0	3	5k - 10k	307989	Junior College	Less than once a week	1	3	2	5	2	5	3	6	6	3	Once in 3 months	Monthly	Monthly	Yearly	N.A. - None are near my house	N.A. - None are near my house	N.A. - None are near my house	N.A. - None are near my house	2h to 3h	1h to 2h	1h to 2h	Less than 30 min	Friends	Social activities, cosplay	Public transport, on foot	Natural	No preference. I like all green spaces equally.	NA	NA	NA	NA	6	5	5	5	5	2	1
164	GEK1542	18 - 20	Female	Single	No, student	0	6	5k - 10k	730547	Junior College	Less than once a week	1	3	2	4	2	6	5	5	4	3	Yearly	Yearly	Once in 3 months	Never	N.A. - None are near my house	N.A. - None are near my house	Once in 3 months	N.A. - None are near my house	30 min to 1h	30 min to 1h	1h to 2h	NA	Friends	Social activities	Public transport, on foot	Urban	I don't like to visit any green space at all.	NA	NA	NA	NA	4	5	5	5	6	3	2
165	GEK1542	18 - 20	Female	Single	No, student	0	3	Less than 5k	600272	Junior College	Less than once a week	1	3	2	5	3	4	4	4	6	5	Yearly	Yearly	3 times a week	Daily	N.A. - None are near my house	N.A. - None are near my house	Daily	Daily	30 min to 1h	Less than 30 min	Less than 30 min	Less than 30 min	Friends	Social activities, passing by on my way to elsewhere	Public transport	Urban	I don't like to visit any green space at all.	NA	NA	NA	NA	5	4	5	4	3	3	1
166	GEK1542	21 - 25	Male	Single	No, student	0	7	Less than 5k	460706	Junior College	Less than once a week	2	3	1	6	4	5	5	6	5	3	Never	Never	Monthly	Once in 3 months	Never	Never	Once in 3 months	Once in 6 months	NA	NA	30 min to 1h	30 min to 1h	Acquaintances, friends, immediate family members	Exercising, social activities, passive enjoyment	Car, public transport, on foot	Natural	No preference. I like all green spaces equally.	NA	NA	NA	NA	4	5	5	6	4	3	1
167	GEK1542	21 - 25	Male	Single	No, student	0	6	15k - 20k	680282	Junior College	2 times a week	3	2	3	2	4	5	6	4	4	7	Yearly	Yearly	Never	Once in 3 months	N.A. - None are near my house	Monthly	Daily	Weekly	2h to 3h	1h to 2h	30 min to 1h	30 min to 1h	Immediate family members	Visiting with pets, exercising	Public transport	Natural	No preference. I like all green spaces equally.	NA	NA	NA	NA	3	6	5	2	3	2	3
168	GEK1542	21 - 25	Male	Single	No, student	0	2	Less than 5k	520298	University	Once a week	2	4	2	3	2	6	5	5	6	2	Yearly	Once in 6 months	Once in 6 months	Once in 6 months	N.A. - None are near my house	N.A. - None are near my house	Once in 3 months	Once in 3 months	1h to 2h	1h to 2h	Less than 30 min	Less than 30 min	Alone, friends	Social activities	Public transport, bicycle	Natural	Yes	Blank	Blank	Blank	Blank	4	4	5	4	4	3	2
169	GEK1542	18 - 20	Female	Single	No, student	0	5	5k - 10k	1000073	Junior College	Once a week	1	3	3	5	5	7	5	5	3	4	Never	Once in 6 months	Once in 6 months	Once in 3 months	Once in 3 months	Once in 3 months	Once in 3 months	Once in 3 months	30 min to 1h	3h to 4h	30 min to 1h	30 min to 1h	Alone, friends, immediate family members	Social activities, passive enjoyment	Car	Natural	Yes	Blank	Blank	Blank	Blank	4	4	4	4	4	4	4
170	GEK1542	21 - 25	Female	Single	No, student	0	5	5k - 10k	540240	University	2 times a week	3	5	4	7	2	6	1	6	6	5	Never	Once in 6 months	Once in 6 months	Never	N.A. - None are near my house	Once in 6 months	Once in 6 months	N.A. - None are near my house	NA	1h to 2h	30 min to 1h	NA	Distant family members	Exercising	Bicycle	Urban	No preference. I like all green spaces equally.	NA	NA	NA	NA	7	6	6	6	5	3	3
171	GEK1542	21 - 25	Female	Single	No, student	0	4	5k - 10k	760759	Junior College	3 times a week	1	6	6	5	2	6	3	1	5	1	Yearly	Once in 6 months	Never	Once in 6 months	N.A. - None are near my house	N.A. - None are near my house	Once in 6 months	N.A. - None are near my house	3h to 4h	2h to 3h	1h to 2h	Less than 30 min	Alone, friends, immediate family members	Exercising, social activities, passing by on my way to elsewhere, passive enjoyment	Car, public transport, on foot	Natural	Yes	4	2	1	3	6	6	6	6	5	2	1
172	GEK1542	18 - 20	Female	Single	No, student	0	3	Less than 5k	733787	Polytechnic	Less than once a week	1	4	5	7	2	6	5	6	5	5	Never	Never	Never	Never	N.A. - None are near my house	Never	Never	Never	NA	NA	NA	NA	NA	NA	NA	Urban	No preference. I like all green spaces equally.	NA	NA	NA	NA	6	6	6	5	6	2	2
173	GEK1542	21 - 25	Female	Single	No, student	0	4	Less than 5k	640472	Junior College	Once a week	2	4	3	4	3	5	4	4	5	3	Never	Yearly	Once in 3 months	Never	N.A. - None are near my house	N.A. - None are near my house	Once in 3 months	N.A. - None are near my house	NA	1h to 2h	30 min to 1h	NA	Friends, immediate family members	Wildlife observation, exercising, passing by on my way to elsewhere	Public transport	Urban	No preference. I like all green spaces equally.	NA	NA	NA	NA	2	2	2	2	2	3	2
174	GEK1542	18 - 20	Female	Single	Yes, part time or temporary	0	5	Less than 5k	640200	Junior College	Once a week	1	5	4	5	3	6	4	5	5	3	Yearly	Yearly	Never	Never	N.A. - None are near my house	Once in 6 months	Yearly	N.A. - None are near my house	1h to 2h	3h to 4h	Less than 30 min	NA	Friends, immediate family members	Social activities	Car, public transport	Urban	Yes	3	4	2	1	5	5	5	5	5	3	2
175	GEK1542	21 - 25	Male	Single	No, unemployed but not looking for job	0	5	Less than 5k	510102	Junior College	Less than once a week	1	6	4	5	5	5	5	3	6	3	Yearly	Yearly	Yearly	Monthly	N.A. - None are near my house	N.A. - None are near my house	Never	Monthly	2h to 3h	30 min to 1h	30 min to 1h	30 min to 1h	Alone	Wildlife observation, exercising, social activities, passing by on my way to elsewhere	On foot	Urban	Yes	4	2	1	3	4	4	3	3	2	3	2
176	GEK1542	18 - 20	Female	Single	No, student	0	5	20k - 25k	390049	Junior College	Less than once a week	1	2	6	6	2	5	4	5	5	2	Once in 3 months	Once in 3 months	Once in 3 months	Once in 3 months	N.A. - None are near my house	N.A. - None are near my house	N.A. - None are near my house	Once in 3 months	Less than 30 min	Less than 30 min	Less than 30 min	1h to 2h	Friends, immediate family members	Exercising, passing by on my way to elsewhere	Public transport, on foot	Natural	No preference. I like all green spaces equally.	NA	NA	NA	NA	2	4	2	2	1	3	4
177	GEK1542	18 - 20	Female	Single	No, student	0	6	20k - 25k	347478	Junior College	Once a week	5	6	1	6	1	6	5	6	5	2	Yearly	Monthly	Weekly	Once in 3 months	N.A. - None are near my house	N.A. - None are near my house	Once in 3 months	N.A. - None are near my house	1h to 2h	30 min to 1h	30 min to 1h	30 min to 1h	Alone, friends, immediate family members	Exercising, passive enjoyment, therapy	Public transport	Natural	No preference. I like all green spaces equally.	NA	NA	NA	NA	5	6	6	5	7	3	2
178	GEK1542	18 - 20	Male	Single	No, student	0	1	Less than 5k	118424	Junior College	Once a week	1	5	5	7	3	7	2	6	3	6	Never	Never	Never	Never	Once in 6 months	Once in 6 months	Once in 6 months	Once in 6 months	2h to 3h	2h to 3h	2h to 3h	2h to 3h	Immediate family members	Passive enjoyment	Public transport	Urban	Yes	4	2	1	3	7	6	6	7	7	1	2
179	GEK1542	18 - 20	Female	Single	No, student	0	2	Less than 5k	140096	Polytechnic	Less than once a week	1	4	5	5	5	4	4	4	4	3	Yearly	Yearly	Never	Never	N.A. - None are near my house	N.A. - None are near my house	N.A. - None are near my house	N.A. - None are near my house	2h to 3h	2h to 3h	NA	NA	Friends, immediate family members	Wildlife observation, visiting with pets, social activities, passive enjoyment	Public transport, on foot	Natural	Yes	4	3	2	1	2	4	4	4	3	3	3
180	GEK1542	18 - 20	Female	Single	No, student	0	5	5k - 10k	310101	Junior College	Once a week	1	2	1	4	2	4	5	4	3	2	Never	Never	Never	Never	N.A. - None are near my house	N.A. - None are near my house	N.A. - None are near my house	N.A. - None are near my house	NA	NA	NA	NA	NA	NA	NA	Natural	Yes	4	1	2	3	4	4	4	3	4	3	2
181	GEK1542	18 - 20	Female	Single	No, student	0	4	Blank	510639	Junior College	2 times a week	1	3	2	5	6	4	4	6	4	4	Once in 3 months	Once in 3 months	Once in 3 months	Monthly	N.A. - None are near my house	Weekly	N.A. - None are near my house	Weekly	1h to 2h	30 min to 1h	30 min to 1h	Less than 30 min	Alone, friends, immediate family members	Wildlife observation, exercising, passing by on my way to elsewhere, passive enjoyment	Public transport, on foot	Natural	Yes	4	2	3	1	6	6	6	6	6	3	2
182	GEK1542	21 - 25	Male	Single	Yes, part time or temporary	0	4	Less than 5k	545123	Junior College	2 times a week	1	2	1	4	1	6	5	4	6	2	Yearly	Yearly	Yearly	Monthly	N.A. - None are near my house	Yearly	Yearly	Monthly	2h to 3h	2h to 3h	1h to 2h	1h to 2h	Alone, friends	Exercising, social activities	Public transport, bicycle, on foot	Natural	No preference. I like all green spaces equally.	NA	NA	NA	NA	3	4	4	2	2	2	2
183	GEK1542	18 - 20	Female	Single	No, student	0	4	5k - 10k	570193	Junior College	Less than once a week	1	3	2	5	3	4	4	5	6	3	Yearly	Once in 6 months	Once in 3 months	Never	N.A. - None are near my house	N.A. - None are near my house	Once in 3 months	N.A. - None are near my house	3h to 4h	2h to 3h	Less than 30 min	NA	Alone, friends, distant family members, immediate family members	Wildlife observation, exercising, social activities	Car, public transport, on foot	Urban	No preference. I like all green spaces equally.	3	2	4	1	4	6	6	6	5	3	2
184	GEK1542	21 - 25	Male	Single	No, student	0	5	10k - 15k	670124	Polytechnic	2 times a week	1	5	6	5	4	6	3	5	3	3	Never	Never	3 times a week	Never	Never	Never	3 times a week	Never	NA	NA	30 min to 1h	NA	Alone, immediate family members	Exercising	On foot	Natural	No preference. I like all green spaces equally.	NA	NA	NA	NA	5	5	5	4	3	4	3
185	GEK1542	18 - 20	Female	Single	No, student	0	4	5k - 10k	530910	Junior College	Less than once a week	1	6	3	5	4	5	3	7	6	4	Yearly	Yearly	Yearly	Yearly	Yearly	Yearly	Yearly	Yearly	30 min to 1h	30 min to 1h	30 min to 1h	30 min to 1h	Friends	Passing by on my way to elsewhere	Public transport	Urban	No preference. I like all green spaces equally.	NA	NA	NA	NA	3	2	5	4	1	3	2
186	GEK1542	18 - 20	Female	Single	No, student	0	6	5k - 10k	530508	Junior College	Once a week	1	2	3	5	5	4	6	5	4	3	Yearly	Yearly	Yearly	Yearly	Monthly	Monthly	Monthly	Monthly	30 min to 1h	30 min to 1h	30 min to 1h	30 min to 1h	Friends, distant family members, immediate family members	Visiting with children, exercising, passing by on my way to elsewhere	Car, on foot	Urban	Yes	2	4	3	1	6	5	6	5	3	3	3
187	SSA2204	21 - 25	Female	Single	Yes, full time	0	4	5k - 10k	650231	Polytechnic	Once a week	2	4	4	5	3	5	4	5	5	4	Yearly	Yearly	Yearly	Yearly	Yearly	Yearly	Yearly	Once in 6 months	Less than 30 min	Less than 30 min	Less than 30 min	Less than 30 min	Friends, immediate family members	Exercising, passive enjoyment	Car, bicycle	Urban	No preference. I like all green spaces equally	NA	NA	NA	NA	6	6	6	6	6	3	2
188	SSA2204	21 - 25	Male	Single	No, student	0	5	Less than 5k	310195	Junior College	Once a week	1	6	3	6	3	5	4	6	6	3	Never	Never	Yearly	Yearly	N.A. - None are near my house	N.A. - None are near my house	N.A. - None are near my house	Yearly	NA	NA	Less than 30 min	Less than 30 min	Friends, immediate family members	Social activities, passing by on my way to elsewhere	Public transport	Natural	No preference. I like all green spaces equally	NA	NA	NA	NA	7	6	7	6	6	3	2
189	SSA2204	18 - 20	Female	Single	No, student	0	4	5k - 10k	140132	Junior College	2 times a week	1	7	2	6	5	5	2	7	5	4	Yearly	Once in 6 months	Once in 6 months	Monthly	Yearly	Once in 6 months	Monthly	Once in 6 months	30 min to 1h	30 min to 1h	30 min to 1h	30 min to 1h	Friends, immediate family members	Visiting with children, exercising, social activities, passive enjoyment	Car, public transport, on foot	Natural	No preference. I like all green spaces equally	NA	NA	NA	NA	5	6	6	6	2	3	2
190	SSA2204	18 - 20	Female	Single	No, student	0	5	Less than 5k	320077	Polytechnic	Less than once a week	5	5	4	6	4	6	6	6	6	4	Once in 3 months	Never	Never	Never	Once in 6 months	N.A. - None are near my house	Weekly	Daily	1h to 2h	Blank	Blank	Blank	Friends, distant family members	Social activities, passing by on my way to elsewhere	On foot	Natural	Yes	Blank	Blank	Blank	Blank	5	5	5	5	5	3	3
191	SSA2204	21 - 25	Male	Single	No, student	0	4	Less than 5k	650336	Junior College	3 times a week	1	1	5	4	1	4	7	4	5	5	Never	Never	Never	Never	Never	Never	Never	Weekly	NA	NA	NA	30 min to 1h	Alone	Exercising	On foot	Urban	I don't like to visit any green space at all.	NA	NA	NA	NA	2	5	6	3	5	2	2
192	SSA2204	18 - 20	Female	Single	No, student	0	5	5k - 10k	510547	Junior College	Once a week	1	5	4	5	2	7	1	5	5	3	Never	Once in 6 months	Never	Yearly	N.A. - None are near my house	Monthly	Daily	Daily	NA	1h to 2h	Less than 30 min	Less than 30 min	Alone, friends, immediate family members	Exercising, social activities, passing by on my way to elsewhere	Car, public transport, bicycle, on foot	Natural	No preference. I like all green spaces equally	NA	NA	NA	NA	5	6	6	5	6	3	3
193	SSA2204	21 - 25	Female	Single	No, student	0	3	Less than 5k	520285	Junior College	Once a week	3	4	1	7	6	5	4	5	5	6	Never	Never	Never	Never	N.A. - None are near my house	N.A. - None are near my house	N.A. - None are near my house	N.A. - None are near my house	NA	NA	NA	NA	NA	NA	NA	Urban	Yes	4	3	1	2	3	2	3	3	3	4	3
194	SSA2204	21 - 25	Male	Single	No, student	0	5	10k - 15k	489929	Junior College	Less than once a week	1	2	3	4	4	3	5	5	5	5	Never	Never	Never	Never	N.A. - None are near my house	N.A. - None are near my house	N.A. - None are near my house	N.A. - None are near my house	NA	NA	NA	NA	NA	NA	NA	Urban	Yes	3	4	2	1	5	6	5	5	5	3	3
195	SSA2204	18 - 20	Female	Single	No, student	0	4	Less than 5k	460095	Junior College	Less than once a week	1	6	4	3	1	7	1	6	4	4	Yearly	Yearly	Yearly	Yearly	N.A. - None are near my house	N.A. - None are near my house	Once in 6 months	Once in 6 months	3h to 4h	Less than 30 min	Less than 30 min	Less than 30 min	Alone, acquaintances, friends, immediate family members	Exercising, passing by on my way to elsewhere, passive enjoyment, school activity	On foot	Natural	Yes	4	3	2	1	5	5	5	5	6	2	3
196	SSA2204	18 - 20	Female	Single	No, student	0	3	5k - 10k	120604	Junior College	Once a week	1	5	3	6	3	6	4	5	5	4	Never	Yearly	Once in 3 months	Once in 3 months	Yearly	Once in 6 months	Monthly	Monthly	2h to 3h	30 min to 1h	30 min to 1h	30 min to 1h	Friends, immediate family members	Passing by on my way to elsewhere, passive enjoyment	Public transport, on foot	Natural	No preference. I like all green spaces equally	NA	NA	NA	NA	5	5	5	4	5	3	3
197	SSA2204	21 - 25	Male	Single	No, student	0	3	Less than 5k	119618	Junior College	Once a week	2	2	4	3	4	7	6	5	4	1	Never	Never	Never	Never	Never	Never	Never	Never	NA	NA	NA	NA	NA	NA	NA	Urban	I don't like to visit any green space at all.	NA	NA	NA	NA	4	3	4	5	2	4	3
198	SSA2204	18 - 20	Female	Single	No, student	0	4	5k - 10k	520327	Junior College	Once a week	1	7	2	4	1	5	1	6	3	1	Never	Never	Once in 6 months	Once in 6 months	N.A. - None are near my house	N.A. - None are near my house	Monthly	Monthly	NA	NA	1h to 2h	1h to 2h	Friends	Social activities	Public transport	Urban	Yes	1	2	4	3	4	5	4	5	3	3	2
199	SSA2204	18 - 20	Male	Single	No, student	0	4	5k - 10k	520241	Junior College	Less than once a week	2	1	3	5	5	4	6	4	6	6	Never	Never	Never	Never	N.A. - None are near my house	Never	Never	Yearly	NA	NA	NA	Less than 30 min	Alone	Passing by on my way to elsewhere	On foot	Natural	No preference. I like all green spaces equally	NA	NA	NA	NA	2	6	4	3	3	3	2
200	SSA2204	18 - 20	Male	Single	No, student	0	4	5k - 10k	510613	Junior College	Less than once a week	1	1	4	3	5	5	4	2	3	5	Never	Never	Never	Never	N.A. - None are near my house	Never	Never	Never	NA	NA	NA	NA	NA	NA	NA	Natural	No preference. I like all green spaces equally	NA	NA	NA	NA	2	4	2	2	3	3	2
201	SSA2204	18 - 20	Male	Single	No, student	0	4	5k - 10k	610327	Junior College	Less than once a week	2	4	5	6	4	5	5	5	6	6	Once in 6 months	Once in 6 months	Once in 3 months	Once in 6 months	N.A. - None are near my house	Monthly	Monthly	Weekly	1h to 2h	30 min to 1h	30 min to 1h	Less than 30 min	Alone, friends, immediate family members	Exercising, social activities, passing by on my way to elsewhere	Public transport, bicycle, on foot	Urban	Yes	4	3	2	1	3	5	5	2	2	3	2
202	SSA2204	18 - 20	Female	Single	No, student	0	4	Less than 5k	210009	Junior College	Once a week	1	6	3	5	1	6	2	6	6	2	Yearly	Yearly	Yearly	Yearly	N.A. - None are near my house	N.A. - None are near my house	N.A. - None are near my house	N.A. - None are near my house	30 min to 1h	30 min to 1h	30 min to 1h	30 min to 1h	Friends, distant family members	Passive enjoyment	Car	Urban	Yes	4	2	1	3	6	6	6	6	5	2	1
203	SSA2204	18 - 20	Female	Single	No, student	0	4	5k - 10k	570259	Junior College	Once a week	2	4	2	6	4	4	4	6	6	5	Never	Never	Weekly	Weekly	Yearly	N.A. - None are near my house	3 times a week	3 times a week	2h to 3h	NA	30 min to 1h	30 min to 1h	Immediate family members	Exercising, passive enjoyment	On foot	Natural	No preference. I like all green spaces equally	NA	NA	NA	NA	5	5	5	5	5	3	3
204	SSA2204	18 - 20	Female	Single	No, student	0	3	Less than 5k	679175	Junior College	2 times a week	1	5	4	5	4	6	5	6	5	4	Yearly	Yearly	Yearly	Yearly	N.A. - None are near my house	N.A. - None are near my house	Yearly	Yearly	2h to 3h	Less than 30 min	Less than 30 min	Less than 30 min	Friends, immediate family members	Passing by on my way to elsewhere, passive enjoyment	Public transport, on foot	Natural	Yes	4	3	2	1	3	4	5	5	3	3	3
205	SSA2204	18 - 20	Male	Single	No, student	0	4	10k - 15k	640425	Junior College	Once a week	3	5	3	3	5	5	4	4	4	5	Never	Yearly	Once in 6 months	Once in 3 months	N.A. - None are near my house	Never	Yearly	Once in 6 months	NA	Blank	30 min to 1h	30 min to 1h	Alone	Exercising	On foot	Urban	No preference. I like all green spaces equally	NA	NA	NA	NA	4	3	4	4	4	3	3
206	SSA2204	18 - 20	Female	Single	No, student	0	4	10k - 15k	679518	Junior College	Less than once a week	1	3	1	4	5	5	5	7	5	7	Yearly	Once in 6 months	Never	Yearly	N.A. - None are near my house	N.A. - None are near my house	N.A. - None are near my house	N.A. - None are near my house	2h to 3h	1h to 2h	NA	30 min to 1h	Friends, immediate family members	Wildlife observation, exercising, passive enjoyment	Car	Natural	No preference. I like all green spaces equally	NA	NA	NA	NA	6	6	7	7	4	3	2
207	SSA2204	21 - 25	Male	Single	No, student	0	1	5k - 10k	424495	Junior College	2 times a week	2	3	3	4	6	3	7	3	6	1	Yearly	Monthly	Daily	Once in 3 months	Monthly	Monthly	Daily	Monthly	30 min to 1h	30 min to 1h	30 min to 1h	30 min to 1h	Friends, immediate family members	Exercising	On foot	Natural	Yes	4	3	2	1	6	6	6	6	6	4	2
208	SSA2204	18 - 20	Female	Single	No, student	0	4	10k - 15k	670184	Junior College	Less than once a week	1	7	5	7	5	3	3	5	4	6	Once in 6 months	Once in 3 months	Once in 3 months	Once in 3 months	Yearly	N.A. - None are near my house	Once in 3 months	Once in 3 months	3h to 4h	2h to 3h	2h to 3h	30 min to 1h	Friends, distant family members	Wildlife observation, exercising, social activities	Public transport	Natural	Yes	4	3	2	1	6	6	6	6	6	4	2
209	SSA2204	21 - 25	Male	Single	No, student	0	4	5k - 10k	524495	Junior College	2 times a week	2	3	3	4	6	3	7	3	3	7	Yearly	Once in 3 months	Once in 3 months	Weekly	Yearly	Once in 3 months	Once in 3 months	Weekly	30 min to 1h	3h to 4h	2h to 3h	30 min to 1h	Alone, friends, immediate family members	Exercising, social activities	On foot	Natural	Yes	1	4	2	3	2	6	4	2	2	3	3
210	SSA2204	21 - 25	Female	Single	Yes, part time or temporary	0	6	10k - 15k	550210	Junior College	5 times a week	2	6	7	2	6	7	5	2	1	1	Yearly	Once in 3 months	Once in 3 months	Once in 3 months	N.A. - None are near my house	N.A. - None are near my house	Monthly	N.A. - None are near my house	3h to 4h	1h to 2h	1h to 2h	1h to 2h	Alone, friends, immediate family members	Wildlife observation, exercising, social activities, passing by on my way to elsewhere	Car, public transport, bicycle, on foot	Natural	No preference. I like all green spaces equally	NA	NA	NA	NA	6	6	6	6	6	3	2
211	SSA2204	21 - 25	Male	Single	No, student	0	8	5k - 10k	550129	Junior College	Once a week	1	4	2	4	4	5	5	3	6	6	Monthly	Monthly	Monthly	Monthly	Weekly	Weekly	Weekly	Weekly	Less than 30 min	Less than 30 min	Less than 30 min	Less than 30 min	Friends, immediate family members	Wildlife observation, social activities, passing by on my way to elsewhere	Public transport	Urban	No preference. I like all green spaces equally	NA	NA	NA	NA	2	2	6	4	3	3	2
212	SSA2204	18 - 20	Male	Single	No, student	0	6	Less than 5k	520876	Junior College	2 times a week	1	1	1	6	4	3	5	4	4	5	Never	Never	Never	Never	N.A. - None are near my house	N.A. - None are near my house	N.A. - None are near my house	N.A. - None are near my house	NA	NA	NA	NA	NA	NA	NA	Urban	Yes	1	2	3	4	4	4	4	5	5	3	3
213	SSA2204	18 - 20	Female	Single	Yes, part time or temporary	0	5	Less than 5k	640743	University	Once a week	1	5	4	5	2	5	2	5	5	2	Once in 3 months	Monthly	Once in 3 months	Daily	Once in 6 months	Yearly	3 times a week	Daily	2h to 3h	2h to 3h	30 min to 1h	Less than 30 min	Friends, distant family members, immediate family members	Visiting with children, exercising, passive enjoyment	Bicycle, on foot	Natural	No preference. I like all green spaces equally	NA	NA	NA	NA	4	4	4	5	5	3	3
214	SSA2204	18 - 20	Female	Single	No, student	0	5	5k - 10k	530160	Junior College	2 times a week	2	6	5	3	3	5	2	5	4	3	Never	Once in 6 months	Once in 3 months	Never	N.A. - None are near my house	N.A. - None are near my house	Monthly	N.A. - None are near my house	NA	3h to 4h	Blank	NA	Alone, friends, distant family members, immediate family members	Exercising, social activities	Public transport, on foot	Urban	No preference. I like all green spaces equally	NA	NA	NA	NA	4	4	4	2	2	3	2
215	SSA2204	18 - 20	Female	Single	No, student	0	6	5k - 10k	680457	Junior College	Less than once a week	1	6	6	6	4	6	5	6	4	2	Never	Never	Never	Never	Never	Never	Never	Never	NA	NA	NA	NA	NA	NA	NA	Urban	No preference. I like all green spaces equally	NA	NA	NA	NA	5	6	6	6	5	3	2
216	SSA2204	21 - 25	Male	Single	No, student	0	4	5k - 10k	151077	Junior College	Less than once a week	1	3	5	5	5	7	6	5	4	4	Never	Once in 3 months	Once in 3 months	Never	N.A. - None are near my house	Once in 3 months	Once in 3 months	N.A. - None are near my house	NA	Less than 30 min	Less than 30 min	NA	Friends, immediate family members	Passive enjoyment	Public transport	Urban	No preference. I like all green spaces equally	NA	NA	NA	NA	5	4	5	4	1	3	3
217	SSA2204	21 - 25	Male	Single	No, student	0	5	5k - 10k	370040	Accredited diploma	Less than once a week	1	4	4	2	5	4	4	3	3	3	Never	Never	Never	Never	N.A. - None are near my house	N.A. - None are near my house	N.A. - None are near my house	N.A. - None are near my house	NA	NA	NA	NA	NA	NA	NA	Urban	I don't like to visit any green space at all.	NA	NA	NA	NA	4	5	6	6	5	2	3
218	SSA2204	18 - 20	Female	Single	No, student	0	4	Less than 5k	760804	Junior College	Less than once a week	2	2	4	4	5	3	5	6	4	6	Never	Monthly	Daily	Yearly	N.A. - None are near my house	N.A. - None are near my house	N.A. - None are near my house	N.A. - None are near my house	NA	Less than 30 min	Less than 30 min	Less than 30 min	Friends	Social activities, passing by on my way to elsewhere	On foot	Natural	Yes	Blank	Blank	Blank	Blank	2	5	4	4	2	3	3
219	SSA2204	18 - 20	Female	Single	No, student	0	4	5k - 10k	680662	Junior College	Less than once a week	2	3	5	4	5	6	5	4	3	4	Never	Never	Never	Never	N.A. - None are near my house	Monthly	Monthly	Monthly	NA	30 min to 1h	30 min to 1h	30 min to 1h	Alone, immediate family members	Exercising, passing by on my way to elsewhere	Bicycle, on foot	Natural	No preference. I like all green spaces equally	NA	NA	NA	NA	5	5	5	5	5	3	3
220	SSA2204	18 - 20	Female	Single	No, student	0	5	Less than 5k	642183	Junior College	Less than once a week	1	6	4	4	2	5	3	5	5	4	Once in 6 months	Once in 6 months	Monthly	Monthly	Never	Never	Monthly	Monthly	1h to 2h	1h to 2h	1h to 2h	1h to 2h	Distant family members, immediate family members	Exercising	Public transport, on foot	Urban	No preference. I like all green spaces equally	NA	NA	NA	NA	5	5	5	5	5	3	2
221	SSA2204	18 - 20	Female	Single	No, student	0	4	10k - 15k	670656	Junior College	Once a week	1	5	2	6	4	2	6	6	5	6	Yearly	Once in 6 months	Once in 6 months	Once in 3 months	N.A. - None are near my house	N.A. - None are near my house	Once in 3 months	Once in 3 months	Blank	Blank	Less than 30 min	Less than 30 min	Friends, immediate family members	Social activities, passing by on my way to elsewhere, passive enjoyment	Car, on foot	Natural	No preference. I like all green spaces equally	NA	NA	NA	NA	5	4	5	6	6	2	2
222	SSA2204	18 - 20	Female	Single	No, student	0	5	5k - 10k	733894	Junior College	Less than once a week	4	2	6	5	5	5	4	5	4	2	Yearly	Yearly	Yearly	Never	N.A. - None are near my house	N.A. - None are near my house	Once in 3 months	N.A. - None are near my house	1h to 2h	1h to 2h	1h to 2h	NA	Alone, immediate family members	Wildlife observation, exercising	On foot	Natural	Yes	1	3	2	4	2	2	2	2	2	4	3
223	SSA2204	21 - 25	Male	Single	No, student	0	3	5k - 10k	750300	Junior College	Less than once a week	4	3	5	5	4	2	4	5	5	5	Yearly	Yearly	Never	Weekly	N.A. - None are near my house	N.A. - None are near my house	N.A. - None are near my house	Weekly	2h to 3h	2h to 3h	NA	Less than 30 min	Alone, friends	Exercising, social activities, passing by on my way to elsewhere	Public transport, on foot	Urban	Yes	4	2	1	3	3	3	4	4	2	3	3
224	SSA2204	18 - 20	Male	Single	No, student	0	6	20k - 25k	359443	Junior College	Once a week	2	2	2	7	1	5	4	4	6	4	Never	Monthly	Weekly	Weekly	N.A. - None are near my house	N.A. - None are near my house	Weekly	Weekly	NA	1h to 2h	1h to 2h	1h to 2h	Friends, distant family members, immediate family members	Visiting with pets, exercising	Car, public transport, bicycle, on foot	Natural	No preference. I like all green spaces equally	NA	NA	NA	NA	6	6	6	6	6	2	2
225	SSA2204	18 - 20	Female	Single	No, unemployed but not looking for job	0	3	5k - 10k	520317	Junior College	Less than once a week	1	3	1	4	6	5	1	5	3	4	Never	Yearly	Never	Once in 3 months	Once in 6 months	Yearly	Yearly	Yearly	30 min to 1h	30 min to 1h	30 min to 1h	30 min to 1h	Alone, friends, immediate family members	Wildlife observation, exercising, social activities, passing by on my way to elsewhere	Car, public transport, on foot	Urban	Yes	3	1	2	4	5	4	5	6	2	4	3
226	SSA2204	18 - 20	Female	Single	No, student	0	4	Less than 5k	560152	Junior College	Less than once a week	1	4	4	4	6	4	3	6	6	4	Never	Once in 6 months	Never	Never	N.A. - None are near my house	N.A. - None are near my house	Yearly	N.A. - None are near my house	NA	3h to 4h	Less than 30 min	NA	Friends	Social activities	Public transport	Natural	No preference. I like all green spaces equally	NA	NA	NA	NA	2	4	3	4	3	3	3
227	SSA2204	18 - 20	Female	Single	No, student	0	4	5k - 10k	640447	Junior College	Once a week	1	3	2	5	3	5	4	5	5	5	Once in 6 months	Once in 3 months	Monthly	Never	N.A. - None are near my house	Monthly	Monthly	Never	Less than 30 min	Less than 30 min	Less than 30 min	NA	Friends, distant family members, immediate family members	Social activities	Public transport	Natural	No preference. I like all green spaces equally	NA	NA	NA	NA	2	3	4	3	3	3	2
228	SSA2204	18 - 20	Female	Single	No, student	0	4	5k - 10k	310258	Junior College	Less than once a week	1	5	3	5	4	4	4	6	6	4	Never	Never	Never	Never	N.A. - None are near my house	N.A. - None are near my house	N.A. - None are near my house	N.A. - None are near my house	NA	NA	NA	NA	NA	NA	NA	Urban	Yes	1	2	4	3	6	6	7	6	4	3	3
229	SSA2204	18 - 20	Female	Single	No, student	0	5	5k - 10k	Blank	Junior College	3 times a week	1	5	3	5	4	5	4	5	5	5	Yearly	Once in 3 months	Once in 3 months	Monthly	N.A. - None are near my house	N.A. - None are near my house	Weekly	N.A. - None are near my house	2h to 3h	1h to 2h	1h to 2h	30 min to 1h	Alone	Exercising	On foot	Natural	No preference. I like all green spaces equally	NA	NA	NA	NA	4	4	6	6	4	3	3
230	SSA2204	18 - 20	Female	Single	No, student	0	6	Blank	Blank	University	3 times a week	2	5	2	7	6	6	6	5	5	5	Once in 6 months	Once in 3 months	Monthly	Yearly	N.A. - None are near my house	N.A. - None are near my house	Monthly	N.A. - None are near my house	2h to 3h	1h to 2h	1h to 2h	Less than 30 min	Alone, friends, immediate family members	Exercising	On foot	Urban	No preference. I like all green spaces equally	NA	NA	NA	NA	6	6	6	6	3	2	2
231	SSA2204	18 - 20	Female	Single	No, student	0	5	Blank	547907	Junior College	Once a week	1	2	2	6	3	6	6	7	7	5	Never	Once in 6 months	Never	Yearly	Never	Never	Never	Never	NA	30 min to 1h	NA	30 min to 1h	Immediate family members	Exercising, passing by on my way to elsewhere	Car	Natural	Yes	2	1	4	3	6	7	6	7	5	2	1
232	SSA2204	18 - 20	Male	Single	No, student	0	4	20k - 25k	534339	Junior College	3 times a week	1	5	6	5	7	5	5	4	3	5	Never	Never	Never	Never	N.A. - None are near my house	N.A. - None are near my house	N.A. - None are near my house	N.A. - None are near my house	NA	NA	NA	NA	NA	NA	NA	Natural	No preference. I like all green spaces equally	NA	NA	NA	NA	2	6	5	5	1	4	2
233	SSA2204	18 - 20	Male	Single	No, student	0	4	5k - 10k	760365	Junior College	2 times a week	1	5	6	5	5	3	4	5	4	6	Never	Never	Once in 6 months	Yearly	N.A. - None are near my house	N.A. - None are near my house	Monthly	N.A. - None are near my house	NA	NA	Less than 30 min	Blank	Friends, immediate family members	Exercising	On foot	Natural	Yes	2	4	3	1	4	5	5	5	5	2	1
234	SSA2204	18 - 20	Male	Single	No, student	0	5	Less than 5k	520226	Junior College	Once a week	2	4	4	5	4	6	5	4	5	4	Yearly	Once in 6 months	Once in 3 months	Monthly	N.A. - None are near my house	Once in 6 months	Once in 3 months	Monthly	30 min to 1h	1h to 2h	Less than 30 min	Less than 30 min	Friends, distant family members, immediate family members	Social activities, passing by on my way to elsewhere, passive enjoyment	Public transport	Natural	No preference. I like all green spaces equally	NA	NA	NA	NA	4	4	5	4	3	2	3
235	SSA2204	18 - 20	Male	Single	No, student	0	4	5k - 10k	510572	Junior College	Once a week	2	2	3	5	4	4	4	5	6	5	Yearly	Weekly	Weekly	Weekly	N.A. - None are near my house	N.A. - None are near my house	Weekly	Weekly	1h to 2h	30 min to 1h	30 min to 1h	30 min to 1h	Friends	Exercising, passive enjoyment	Public transport, on foot	Urban	No preference. I like all green spaces equally	NA	NA	NA	NA	4	5	4	4	3	3	2
236	SSA2204	21 - 25	Male	Single	No, student	0	4	5k - 10k	520944	Junior College	Less than once a week	1	6	6	6	6	6	1	6	6	2	Yearly	Once in 3 months	Weekly	Once in 3 months	N.A. - None are near my house	Monthly	Monthly	Monthly	2h to 3h	2h to 3h	1h to 2h	Less than 30 min	Friends, immediate family members	Social activities, passive enjoyment	Public transport	Urban	No preference. I like all green spaces equally	NA	NA	NA	NA	6	6	6	6	6	2	3
237	SSA2204	18 - 20	Female	Single	No, student	0	3	Less than 5k	760328	Junior College	Less than once a week	1	6	6	6	6	6	6	6	5	6	Yearly	Once in 6 months	Once in 3 months	Once in 3 months	N.A. - None are near my house	Monthly	Monthly	Monthly	2h to 3h	2h to 3h	30 min to 1h	30 min to 1h	Friends, immediate family members	Wildlife observation, exercising, passive enjoyment	Car, public transport	Natural	No preference. I like all green spaces equally	NA	NA	NA	NA	5	6	6	6	6	2	3
238	SSA2204	21 - 25	Male	Single	No, student	0	4	5k - 10k	550504	Junior College	Once a week	1	5	7	5	3	1	5	2	3	4	Yearly	Yearly	Yearly	Yearly	Never	Yearly	Never	Never	Less than 30 min	Less than 30 min	Less than 30 min	Less than 30 min	Friends	Passing by on my way to elsewhere	On foot	Urban	Yes	1	2	4	3	5	6	6	5	6	4	4
239	SSA2204	21 - 25	Male	Single	No, student	0	4	15k - 20k	200024	Junior College	Once a week	1	7	5	4	5	6	2	3	3	2	Once in 6 months	Yearly	Once in 3 months	Once in 3 months	N.A. - None are near my house	N.A. - None are near my house	Once in 3 months	N.A. - None are near my house	1h to 2h	1h to 2h	1h to 2h	1h to 2h	Friends	Social activities	Public transport	Natural	Yes	4	2	1	3	6	6	6	6	6	3	3
240	SSA2204	21 - 25	Male	Single	No, student	0	4	Less than 5k	560107	Junior College	Once a week	3	3	5	5	7	5	6	6	5	4	Yearly	Yearly	Monthly	Monthly	Yearly	Yearly	Monthly	Monthly	30 min to 1h	30 min to 1h	30 min to 1h	30 min to 1h	Alone, friends, immediate family members	Wildlife observation, exercising, passing by on my way to elsewhere	Public transport, car, on foot	Urban	No preference. I like all green spaces equally	NA	NA	NA	NA	3	3	2	5	1	4	3
241	SSA2204	21 - 25	Male	Single	No, student	0	5	30k - 35k	788812	Junior College	Less than once a week	2	4	4	4	5	6	4	6	4	2	Yearly	Once in 6 months	Once in 6 months	Once in 3 months	Yearly	Yearly	N.A. - None are near my house	N.A. - None are near my house	2h to 3h	1h to 2h	1h to 2h	Less than 30 min	Friends, distant family members, immediate family members	Exercising, social activities, passing by on my way to elsewhere, passive enjoyment	Car	Natural	No preference. I like all green spaces equally	NA	NA	NA	NA	3	3	3	3	3	3	2
242	SSA2204	21 - 25	Male	Single	No, student	0	4	Blank	Blank	Junior College	Once a week	1	2	5	4	4	4	4	4	4	4	Never	Never	Never	Never	Never	Never	Never	Never	NA	NA	NA	NA	NA	NA	NA	Natural	No preference. I like all green spaces equally	NA	NA	NA	NA	4	4	4	4	5	3	3
243	SSA2204	18 - 20	Male	Single	Yes, full time	1	3	Less than 5k	119243	Secondary school	Once a week	3	2	4	3	2	1	2	5	4	3	Never	Never	Never	Never	N.A. - None are near my house	N.A. - None are near my house	N.A. - None are near my house	Never	NA	NA	NA	NA	NA	NA	NA	Urban	Yes	3	2	1	4	5	4	3	5	6	5	5
244	SSA2204	21 - 25	Male	Single	Yes, part time or temporary	0	4	Less than 5k	640824	Junior College	2 times a week	3	6	4	5	2	4	3	7	7	4	Yearly	Yearly	Yearly	Yearly	N.A. - None are near my house	N.A. - None are near my house	Monthly	N.A. - None are near my house	30 min to 1h	30 min to 1h	30 min to 1h	30 min to 1h	Friends, immediate family members	Exercising, social activities	Car, public transport	Natural	Yes	4	1	2	3	5	5	4	5	4	1	1
245	SSA2204	18 - 20	Female	Single	No, student	0	4	Less than 5k	680619	Junior College	Less than once a week	1	4	5	5	2	6	6	5	6	4	Yearly	Yearly	Yearly	Never	Never	Yearly	Yearly	Yearly	Less than 30 min	Less than 30 min	Less than 30 min	Less than 30 min	Alone, friends	Wildlife observation, exercising, social activities, passing by on my way to elsewhere	Public transport, on foot	Natural	Yes	4	2	3	1	5	6	4	5	6	3	3
246	SSA2204	18 - 20	Female	Single	No, student	0	3	10k - 15k	820115	Junior College	Less than once a week	2	3	2	5	5	4	4	6	3	5	Never	Yearly	Yearly	Yearly	N.A. - None are near my house	N.A. - None are near my house	Once in 6 months	Once in 6 months	NA	30 min to 1h	30 min to 1h	30 min to 1h	Friends	Social activities, passive enjoyment	Public transport	Urban	No preference. I like all green spaces equally	NA	NA	NA	NA	3	4	4	5	2	3	2
247	SSA2204	18 - 20	Male	Single	No, student	0	3	5k - 10k	570269	Junior College	Less than once a week	1	2	3	6	4	6	6	6	5	4	Never	Monthly	Monthly	Yearly	N.A. - None are near my house	Weekly	Weekly	Yearly	NA	30 min to 1h	30 min to 1h	30 min to 1h	Friends	Exercising, social activities, passing by on my way to elsewhere	On foot	Natural	No preference. I like all green spaces equally	NA	NA	NA	NA	3	5	5	3	2	3	3
248	SSA2204	21 - 25	Male	Single	Yes, full time	0	4	5k - 10k	530465	Polytechnic	Less than once a week	1	1	3	6	2	4	5	4	5	2	Never	Never	Never	Never	Never	Never	Never	Never	NA	NA	NA	NA	NA	NA	NA	Urban	Yes	4	2	3	1	6	6	6	6	6	3	3
249	SSA2204	21 - 25	Female	Single	No, student	0	8	15k - 20k	259709	Junior College	More than 7 times a week	2	6	6	6	6	6	6	5	5	3	Weekly	Once in 3 months	Never	Never	N.A. - None are near my house	N.A. - None are near my house	N.A. - None are near my house	N.A. - None are near my house	1h to 2h	1h to 2h	NA	NA	Alone, friends, immediate family members	Exercising, social activities, passive enjoyment	Car, public transport	Natural	No preference. I like all green spaces equally	NA	NA	NA	NA	6	6	6	6	6	3	3
250	SSA2204	18 - 20	Female	Single	No, student	0	4	5k - 10k	680001	Junior College	Once a week	2	4	5	5	6	6	3	4	4	5	Never	Never	Never	Never	Never	Never	Weekly	Weekly	NA	NA	1h to 2h	1h to 2h	Immediate family members	Exercising, passing by on my way to elsewhere, passive enjoyment, therapy	On foot	Urban	Yes	4	3	2	1	4	4	5	4	4	2	3
251	SSA2204	18 - 20	Male	Single	No, student	0	5	5k - 10k	Blank	Junior College	Less than once a week	1	4	4	4	4	4	4	4	4	4	Never	Never	Never	Never	N.A. - None are near my house	N.A. - None are near my house	Once in 3 months	Once in 3 months	NA	NA	1h to 2h	Less than 30 min	Immediate family members	Exercising	On foot	Urban	Yes	Blank	Blank	Blank	Blank	4	5	3	4	5	2	2
252	SSA2204	18 - 20	Male	Single	No, student	0	4	5k - 10k	639798	Junior College	Less than once a week	2	5	6	5	5	6	7	7	6	5	3 times a week	Monthly	Weekly	Weekly	Once in 3 months	Once in 6 months	Weekly	Weekly	Less than 30 min	30 min to 1h	1h to 2h	1h to 2h	Acquaintances	Visiting with pets, exercising	On foot	Urban	Yes	1	2	4	3	5	6	5	4	5	4	3
253	SSA2204	18 - 20	Male	Single	No, student	0	5	Blank	Blank	Junior College	Less than once a week	3	4	4	5	5	4	4	4	4	4	Never	Never	Never	Never	N.A. - None are near my house	N.A. - None are near my house	N.A. - None are near my house	N.A. - None are near my house	NA	NA	NA	NA	NA	NA	NA	Urban	Yes	Blank	Blank	Blank	Blank	4	4	4	5	5	3	3
254	SSA2204	21 - 25	Female	Single	No, student	0	3	15k - 20k	259428	Junior College	Once a week	1	5	2	5	2	5	2	5	3	4	Weekly	Monthly	Yearly	Yearly	N.A. - None are near my house	N.A. - None are near my house	N.A. - None are near my house	N.A. - None are near my house	3h to 4h	2h to 3h	1h to 2h	1h to 2h	Friends	Wildlife observation, exercising, social activities, fieldwork, nature trail guiding	Public transport	Natural	Yes	4	3	2	1	3	4	5	6	2	3	2
255	SSA2204	18 - 20	Female	Single	Yes, part time or temporary	0	3	Less than 5k	440015	Junior College	2 times a week	3	6	5	5	6	6	7	7	2	2	Never	Never	Never	Never	Once in 6 months	3 times a week	Never	Once in 6 months	Less than 30 min	1h to 2h	NA	Less than 30 min	Alone, friends, immediate family members	Exercising, social activities	On foot	Urban	Yes	3	4	2	1	4	5	3	3	3	4	4
256	SSA2204	21 - 25	Male	Single	No, student	0	5	5k - 10k	570444	Junior College	2 times a week	3	2	4	5	4	5	4	6	6	3	Yearly	Once in 6 months	Once in 3 months	Yearly	Yearly	Yearly	Once in 3 months	Yearly	1h to 2h	1h to 2h	1h to 2h	1h to 2h	Friends	Exercising, social activities, passing by on my way to elsewhere	Car, public transport, on foot	Urban	No preference. I like all green spaces equally	NA	NA	NA	NA	2	4	5	4	4	2	2
257	SSA2204	18 - 20	Male	Single	No, student	0	1	10k - 15k	269735	Junior College	2 times a week	1	3	6	2	5	2	4	3	3	3	Never	Never	Never	Never	N.A. - None are near my house	N.A. - None are near my house	N.A. - None are near my house	N.A. - None are near my house	NA	NA	NA	NA	NA	NA	NA	Urban	Yes	1	3	2	4	2	3	2	3	1	4	4
258	SSA2204	18 - 20	Female	Single	Yes, part time or temporary	0	3	5k - 10k	520720	Junior College	3 times a week	1	4	4	7	5	5	3	5	3	1	Yearly	Yearly	Yearly	Yearly	N.A. - None are near my house	Never	Once in 6 months	Yearly	3h to 4h	1h to 2h	1h to 2h	1h to 2h	Immediate family members	Social activities, passive enjoyment	Public transport	Urban	No preference. I like all green spaces equally	NA	NA	NA	NA	5	5	5	5	3	3	3
259	SSA2204	18 - 20	Male	Single	No, student	0	5	Less than 5k	520224	Junior College	Less than once a week	1	4	4	7	7	4	3	6	5	5	Never	Once in 6 months	Once in 6 months	Yearly	N.A. - None are near my house	Once in 6 months	Yearly	Yearly	NA	1h to 2h	30 min to 1h	2h to 3h	Friends	Social activities, passing by on my way to elsewhere	Public transport, on foot	Urban	Yes	4	2	1	3	5	4	4	2	2	3	2
260	SSA2204	21 - 25	Male	Single	No, student	0	2	5k - 10k	649927	Junior College	Once a week	1	3	3	6	1	4	6	6	7	4	Never	Never	Yearly	Never	N.A. - None are near my house	N.A. - None are near my house	Monthly	N.A. - None are near my house	NA	NA	Less than 30 min	NA	Friends	Passive enjoyment	Bicycle	Natural	No preference. I like all green spaces equally	NA	NA	NA	NA	5	4	4	3	4	2	1
261	GEK1529	21 - 25	Female	Single	No, student	0	5	5k - 10k	787057	Junior College	2 times a week	1	5	6	6	6	5	6	6	5	6	Never	Never	Never	Never	N.A. - None are near my house	Never	N.A. - None are near my house	N.A. - None are near my house	NA	NA	NA	NA	NA	NA	NA	Urban	No preference. I like all green spaces equally	NA	NA	NA	NA	6	6	6	6	6	3	2
262	GEK1529	21 - 25	Female	Single	No, student	0	3	15k - 20k	298190	Junior College	Less than once a week	1	2	4	6	6	6	4	4	3	2	Never	Yearly	Never	Never	Yearly	N.A. - None are near my house	N.A. - None are near my house	N.A. - None are near my house	Less than 30 min	30 min to 1h	NA	NA	Immediate family members	Visiting with immediate family members	Car, on foot	Urban	No preference. I like all green spaces equally	NA	NA	NA	NA	2	5	3	5	4	4	3
263	GEK1529	18 - 20	Female	Single	No, student	0	6	5k - 10k	200640	Junior College	Once a week	3	5	2	6	5	5	2	6	3	2	Once in 6 months	Once in 3 months	Monthly	Once in 3 months	Once in 6 months	Once in 3 months	Monthly	Once in 3 months	1h to 2h	2h to 3h	1h to 2h	1h to 2h	Friends, immediate family members	Wildlife observation, exercising, social activities, passive enjoyment	Public transport	Natural	Yes	3	4	2	1	2	2	3	2	2	3	2
264	GEK1529	21 - 25	Female	Single	No, student	0	6	10k - 15k	670441	Junior College	Once a week	1	5	5	4	3	6	3	4	6	3	Yearly	Yearly	Never	Never	N.A. - None are near my house	N.A. - None are near my house	Weekly	Weekly	1h to 2h	1h to 2h	Less than 30 min	Less than 30 min	Alone, friends	Wildlife observation, exercising, social activities	Public transport, on foot	Natural	No preference. I like all green spaces equally	NA	NA	NA	NA	6	6	6	6	6	3	2
265	GEK1529	21 - 25	Female	Single	No, student	0	3	Less than 5k	510520	Junior College	Less than once a week	1	4	3	5	4	5	4	6	4	4	Yearly	Yearly	Yearly	Yearly	Yearly	Yearly	Once in 6 months	Yearly	30 min to 1h	30 min to 1h	30 min to 1h	30 min to 1h	Friends, immediate family members	Social activities, passive enjoyment	Car, public transport, bicycle, on foot	Natural	Yes	4	3	2	1	3	4	3	3	1	3	2
266	GEK1529	21 - 25	Female	Single	No, student	0	5	Blank	588136	Junior College	3 times a week	5	4	4	5	5	6	6	5	3	2	Yearly	Once in 6 months	Never	Never	Weekly	Weekly	Never	Never	1h to 2h	30 min to 1h	NA	NA	Immediate family members	Exercising, passive enjoyment	On foot	Natural	Yes	4	3	2	1	5	4	3	5	5	3	3
267	GEK1529	21 - 25	Female	Single	No, student	0	4	10k - 15k	456653	Junior College	Less than once a week	1	6	2	5	2	6	3	6	6	2	Once in 3 months	Yearly	Daily	Yearly	N.A. - None are near my house	Monthly	N.A. - None are near my house	Yearly	3h to 4h	1h to 2h	3h to 4h	Less than 30 min	Alone, friends, immediate family members	Wildlife observation, passive enjoyment, fieldwork	Car, public transport	Natural	Yes	1	2	3	4	6	7	6	6	6	2	2
268	GEK1529	21 - 25	Male	Single	No, student	0	7	Less than 5k	521141	Junior College	4 times a week	4	5	2	6	3	7	2	6	6	5	Never	Once in 6 months	Once in 3 months	Once in 6 months	N.A. - None are near my house	N.A. - None are near my house	Weekly	N.A. - None are near my house	NA	1h to 2h	Less than 30 min	Less than 30 min	Alone, friends	Exercising, passing by on my way to elsewhere, passive enjoyment	Public transport, on foot	Natural	Yes	1	2	3	4	6	7	7	7	6	3	2
269	GEK1529	21 - 25	Male	Single	No, student	0	2	Less than 5k	730334	Polytechnic	Once a week	2	6	4	6	3	6	3	7	5	3	Yearly	Yearly	Once in 3 months	Once in 6 months	N.A. - None are near my house	N.A. - None are near my house	Never	Yearly	30 min to 1h	1h to 2h	1h to 2h	1h to 2h	Acquaintances, friends	Wildlife observation, exercising, social activities, passing by, passive enjoyment	Car	Natural	No preference. I like all green spaces equally	NA	NA	NA	NA	5	5	6	6	4	3	2
270	GEK1529	18 - 20	Female	Single	No, student	0	4	Less than 5k	460543	Junior College	Less than once a week	1	4	5	6	6	4	5	6	4	4	Monthly	Never	Never	Never	Monthly	3 times a week	3 times a week	3 times a week	1h to 2h	1h to 2h	1h to 2h	1h to 2h	Alone, friends	Wildlife observation, exercising, social activities, passive enjoyment	On foot	Natural	No preference. I like all green spaces equally	NA	NA	NA	NA	3	4	4	3	4	3	2
271	GEK1529	18 - 20	Female	Single	No, student	0	5	Less than 5k	470140	Junior College	Less than once a week	1	5	4	4	4	4	5	5	5	3	Never	Never	Never	Never	Yearly	Yearly	Weekly	Never	Less than 30 min	Less than 30 min	Less than 30 min	NA	Acquaintances, friends	Wildlife observation, social activities, passive enjoyment	Car, public transport	Natural	Yes	2	3	1	4	6	5	6	6	6	3	3
272	GEK1529	21 - 25	Female	Single	No, student	0	4	5k - 10k	680461	Junior College	3 times a week	2	2	1	7	6	4	6	6	4	7	Never	Never	Never	Never	N.A. - None are near my house	N.A. - None are near my house	3 times a week	N.A. - None are near my house	NA	NA	Less than 30 min	NA	Alone, immediate family members	Wildlife observation, exercising	Car	Natural	Yes	4	3	1	2	5	7	6	4	5	3	2
273	GEK1529	21 - 25	Female	Single	No, student	0	5	5k - 10k	570231	Polytechnic	6 times a week	2	3	5	6	5	5	4	4	6	4	Never	Never	Never	Never	N.A. - None are near my house	N.A. - None are near my house	3 times a week	3 times a week	NA	NA	1h to 2h	30 min to 1h	Alone, friends, immediate family members	Exercising, social activities, passing by on my way to elsewhere	On foot	Urban	Yes	1	2	4	3	5	5	5	6	5	3	3
274	GEK1529	21 - 25	Female	Single	No, student	0	4	5k - 10k	610360	Polytechnic	Once a week	2	4	3	7	3	5	4	6	4	4	Once in 6 months	Monthly	Once in 3 months	Once in 3 months	Yearly	Once in 3 months	Once in 3 months	Once in 6 months	1h to 2h	1h to 2h	2h to 3h	1h to 2h	Friends, immediate family members	Wildlife observation, exercising, social activities	On foot	Urban	Yes	2	3	4	1	5	5	5	5	4	3	2
275	GEK1529	18 - 20	Female	Single	No, student	0	4	Blank	529892	Junior College	2 times a week	1	5	1	4	2	5	2	5	6	3	Yearly	Once in 3 months	Yearly	Once in 3 months	N.A. - None are near my house	Once in 3 months	Once in 6 months	Once in 6 months	1h to 2h	2h to 3h	30 min to 1h	Less than 30 min	Friends, immediate family members	Exercising, social activities, passing by on my way to elsewhere	Car	Urban	Yes	2	1	3	4	5	6	5	5	6	3	2
276	GEK1529	18 - 20	Female	Single	No, student	0	5	Blank	469991	Junior College	3 times a week	1	7	5	6	6	5	6	5	5	4	Never	Never	Never	Never	N.A. - None are near my house	Monthly	Never	Never	NA	Less than 30 min	NA	NA	Alone, friends, immediate family members	Exercising	Bicycle, on foot	Urban	I don't like to visit any green space at all.	NA	NA	NA	NA	6	7	6	7	7	3	3
277	GEK1529	21 - 25	Female	Single	No, student	0	4	5k - 10k	760235	Junior College	4 times a week	1	5	6	3	6	7	3	5	3	3	Yearly	3 times a week	Blank	Weekly	N.A. - None are near my house	Weekly	Weekly	Weekly	3h to 4h	1h to 2h	Blank	30 min to 1h	Alone, friends, immediate family members	Visiting with pets, visiting with children, exercising, social activities	Public transport, on foot	Natural	No preference. I like all green spaces equally	NA	NA	NA	NA	2	5	2	3	2	3	4
278	GEK1529	21 - 25	Male	Single	No, student	0	5	5k - 10k	600224	Junior College	Less than once a week	1	2	2	7	2	5	6	6	7	5	Never	Never	Never	Never	N.A. - None are near my house	N.A. - None are near my house	Yearly	N.A. - None are near my house	NA	NA	30 min to 1h	NA	Immediate family members	Passing by on my way to elsewhere, passive enjoyment	Public transport, on foot	Urban	No preference. I like all green spaces equally	NA	NA	NA	NA	5	3	5	5	3	3	2
279	GEK1529	21 - 25	Female	Single	No, student	0	4	5k - 10k	530576	Polytechnic	Less than once a week	1	4	4	4	5	6	6	6	5	4	Yearly	Once in 6 months	Once in 3 months	Once in 3 months	N.A. - None are near my house	N.A. - None are near my house	Once in 3 months	Once in 3 months	30 min to 1h	30 min to 1h	Less than 30 min	Less than 30 min	Alone, friends, immediate family members	Exercising	Car, on foot	Urban	Yes	2	4	3	1	4	4	6	5	4	3	3
280	GEK1529	21 - 25	Female	Single	No, student	0	5	Less than 5k	521499	Polytechnic	2 times a week	1	5	4	6	6	5	6	4	5	5	Yearly	Yearly	Yearly	Yearly	N.A. - None are near my house	Once in 3 months	Once in 3 months	Once in 6 months	Less than 30 min	30 min to 1h	30 min to 1h	Less than 30 min	Alone, friends	Exercising, passing by on my way to elsewhere	On foot	Natural	No preference. I like all green spaces equally	NA	NA	NA	NA	3	4	4	4	4	3	3
281	GEK1529	18 - 20	Female	Single	No, student	0	3	5k - 10k	610180	Junior College	Once a week	3	3	4	6	6	5	6	7	5	4	Yearly	Yearly	Weekly	Weekly	N.A. - None are near my house	Monthly	Weekly	Weekly	3h to 4h	30 min to 1h	30 min to 1h	30 min to 1h	Alone, friends	Exercising	Bicycle, on foot	Urban	No preference. I like all green spaces equally	NA	NA	NA	NA	4	5	6	5	4	3	2
282	GEK1529	21 - 25	Female	Single	No, student	0	4	30k - 35k	659245	Junior College	Once a week	1	5	2	6	6	6	6	6	6	6	Never	Never	Never	Never	Never	Never	Yearly	Yearly	NA	NA	30 min to 1h	30 min to 1h	Friends	Passive enjoyment	On foot	Urban	No preference. I like all green spaces equally	NA	NA	NA	NA	6	6	6	7	2	3	3
283	GEK1529	21 - 25	Female	Single	No, student	0	4	10k - 15k	358249	Junior College	Once a week	1	5	7	5	7	6	3	3	2	5	Yearly	Never	Never	Never	N.A. - None are near my house	N.A. - None are near my house	N.A. - None are near my house	N.A. - None are near my house	6h	NA	NA	NA	Acquaintances, friends	Exercising, social activities, passive enjoyment	Public transport	Urban	Yes	4	2	1	3	6	6	6	5	3	4	4
284	GEK1529	21 - 25	Male	Single	No, student	0	5	10k - 15k	470621	Junior College	Once a week	1	1	5	5	6	2	3	3	4	6	Once in 6 months	Once in 3 months	Once in 6 months	Once in 6 months	N.A. - None are near my house	N.A. - None are near my house	Monthly	Monthly	2h to 3h	2h to 3h	30 min to 1h	30 min to 1h	Friends, immediate family members	Exercising, social activities	Car, public transport, on foot	Urban	No preference. I like all green spaces equally	NA	NA	NA	NA	6	6	6	6	5	3	3
285	GEK1529	18 - 20	Female	Single	No, student	0	5	5k - 10k	310011	Junior College	3 times a week	1	5	1	6	2	5	2	6	6	2	Never	Once in 6 months	Never	Never	N.A. - None are near my house	N.A. - None are near my house	Once in 6 months	Once in 6 months	NA	2h to 3h	30 min to 1h	Less than 30 min	Alone, immediate family members	Exercising, social activities	Public transport, on foot	Natural	Yes	1	4	3	2	4	4	5	5	4	3	1
286	GEK1529	18 - 20	Female	Single	No, student	0	7	Less than 5k	509728	Junior College	2 times a week	1	6	2	5	4	5	3	5	5	3	Never	Once in 3 months	Once in 3 months	Never	N.A. - None are near my house	N.A. - None are near my house	Once in 3 months	Once in 3 months	NA	2h to 3h	2h to 3h	1h to 2h	Friends, immediate family members	Exercising, social activities	Car	Urban	Yes	2	1	4	3	5	5	4	5	5	3	1
287	GEK1529	21 - 25	Female	Single	No, student	0	5	5k - 10k	730807	Junior College	Once a week	1	5	1	6	3	6	4	7	5	3	Never	Never	Never	Once in 3 months	N.A. - None are near my house	N.A. - None are near my house	Yearly	Once in 3 months	NA	NA	30 min to 1h	30 min to 1h	Alone, immediate family members	Exercising, passive enjoyment	Public transport, bicycle	Natural	No preference. I like all green spaces equally	NA	NA	NA	NA	5	5	6	6	6	2	2
288	GEK1529	18 - 20	Female	Single	Yes, part time or temporary	0	4	10k - 15k	536794	Junior College	Once a week	1	6	1	5	2	5	2	7	6	2	Yearly	Once in 3 months	Never	Never	N.A. - None are near my house	N.A. - None are near my house	N.A. - None are near my house	N.A. - None are near my house	1h to 2h	2h to 3h	NA	NA	Friends	Exercising, social activities	Public transport	Natural	No preference. I like all green spaces equally	NA	NA	NA	NA	6	7	6	7	6	3	2
289	GEK1529	21 - 25	Female	Single	Yes, part time or temporary	0	4	5k - 10k	380127	Junior College	2 times a week	1	5	2	7	3	7	7	6	3	1	Never	Never	Never	Never	N.A. - None are near my house	N.A. - None are near my house	Monthly	Monthly	NA	NA	1h to 2h	30 min to 1h	Alone, friends, immediate family members	Wildlife observation, exercising, passing by on my way to elsewhere, passive enjoyment	Car, public transport	No preference	Yes	2	4	3	1	5	5	4	5	2	3	2
290	GEK1529	21 - 25	Male	Single	No, student	0	3	5k - 10k	410112	Junior College	Once a week	2	2	5	3	5	4	6	6	4	6	Never	Yearly	Yearly	Never	N.A. - None are near my house	N.A. - None are near my house	N.A. - None are near my house	Daily	NA	2h to 3h	Less than 30 min	Less than 30 min	Alone, friends, immediate family members	Exercising, passing by on my way to elsewhere, passive enjoyment	Car, public transport, on foot	Natural	Yes	4	1	2	3	4	5	5	4	5	3	2
291	GEK1529	21 - 25	Female	Single	No, student	0	6	5k - 10k	520223	Junior College	Less than once a week	3	5	1	5	4	3	4	6	6	5	Yearly	Once in 6 months	Never	Once in 6 months	N.A. - None are near my house	N.A. - None are near my house	N.A. - None are near my house	Once in 3 months	30 min to 1h	Less than 30 min	NA	Less than 30 min	Alone, friends, immediate family members	Exercising, social activities	Car, public transport, bicycle, on foot	Natural	No preference. I like all green spaces equally	NA	NA	NA	NA	4	4	4	5	3	3	1
292	GEK1529	21 - 25	Female	Single	No, student	0	4	Less than 5k	520505	Junior College	Less than once a week	1	1	5	2	6	4	5	5	2	3	Yearly	Once in 6 months	Once in 6 months	Once in 6 months	N.A. - None are near my house	N.A. - None are near my house	Never	Never	2h to 3h	2h to 3h	1h to 2h	1h to 2h	Friends	Wildlife observation, exercising, passive enjoyment	Public transport	Natural	Yes	2	1	3	4	5	5	5	5	3	4	4
293	GEK1529	21 - 25	Female	Single	No, student	0	3	30k - 35k	510609	Junior College	Less than once a week	1	3	6	5	6	5	6	2	2	4	Never	Never	Never	Never	N.A. - None are near my house	N.A. - None are near my house	N.A. - None are near my house	N.A. - None are near my house	NA	NA	NA	NA	NA	NA	NA	Urban	No preference. I like all green spaces equally	NA	NA	NA	NA	4	3	4	5	3	3	4
294	Online	21 - 25	Female	Single	No, student	0	3	5k - 10k	556748	Junior College	2 times a week	1	5	4	6	2	6	3	6	6	2	Yearly	Never	Never	Never	N.A. - None are near my house	N.A. - None are near my house	N.A. - None are near my house	N.A. - None are near my house	1h to 2h	Less than 30 min	Less than 30 min	Less than 30 min	Immediate family members	Visiting with pets, Passing by (on my way to elsewhere)	By foot, Car	Urban	Yes	4	3	2	1	2	4	5	3	3	3	2
295	Online	21 - 25	Female	Single	No, student	0	5	5k - 10k	510103	Junior College	Once a week	1	3	2	5	3	5	6	3	3	6	Yearly	Once in 6 months	Yearly	Once in 6 months	Never	Yearly	Once in 6 months	Once in 6 months	Less than 30 min	Less than 30 min	Less than 30 min	Less than 30 min	Friends	Exercising, Social activities , Passing by (on my way to elsewhere)	By foot, Bicycle, Public Transport	Urban	No preference. I like all green spaces equally	NA	NA	NA	NA	3	5	5	3	3	3	2
296	Online	21 - 25	Female	Single	No, student	0	5	Less than 5k	530327	Junior College	Once a week	4	6	5	7	6	6	5	7	6	6	Yearly	Once in 6 months	Weekly	Never	N.A. - None are near my house	N.A. - None are near my house	Weekly	N.A. - None are near my house	5h to 6h	3h to 4h	1h to 2h	3h to 4h	Alone, Friends	Exercising, Social activities , Passive enjoyment (eg. resting, meditation)	By foot, Public Transport	No preference	Yes	4	3	2	1	5	5	5	5	4	3	2
297	Online	21 - 25	Male	Single	No, student	0	4	10k - 15k	640689	Accredited diploma	2 times a week	1	5	4	5	5	6	5	5	6	5	Once in 6 months	Monthly	Once in 3 months	Once in 6 months	Once in 6 months	Once in 6 months	Once in 6 months	Once in 3 months	1h to 2h	2h to 3h	30 min to 1h	30 min to 1h	Acquaintances, Friends	Exercising, Social activities	Public Transport	Natural	Yes	4	3	1	2	5	6	6	5	5	3	1
298	Online	21 - 25	Male	Single	No, student	0	4	15k - 20k	799663	Junior College	Less than once a week	1	6	4	5	3	6	2	5	7	3	Once in 6 months	Once in 3 months	Monthly	Once in 3 months	N.A. - None are near my house	N.A. - None are near my house	N.A. - None are near my house	Once in 3 months	3h to 4h	4h to 5h	1h to 2h	2h to 3h	Friends	Exercising, Social activities , Passing by (on my way to elsewhere)	Public Transport, Car	No preference	Yes	3	4	2	1	5	6	6	7	7	2	1
299	Online	18 - 20	Female	Single	No, student	0	4	10k - 15k	510751	Junior College	Once a week	1	5	5	6	6	6	6	6	5	5	Never	Once in 3 months	Once in 6 months	Never	N.A. - None are near my house	N.A. - None are near my house	Once in 6 months	N.A. - None are near my house	Less than 30 min	2h to 3h	1h to 2h	Less than 30 min	Friends, Distant family members, Immediate family members	Social activities	Public Transport, Car	No preference	No preference. I like all green spaces equally	NA	NA	NA	NA	6	6	6	5	5	3	2
300	Online	21 - 25	Female	Single	No, student	0	4	10k - 15k	460099	Junior College	2 times a week	1	6	5	4	2	6	3	5	7	2	Once in 3 months	Monthly	Monthly	Monthly	N.A. - None are near my house	N.A. - None are near my house	Monthly	Monthly	2h to 3h	2h to 3h	30 min to 1h	Less than 30 min	Alone, Friends	Exercising, Social activities , Passive enjoyment (eg. resting, meditation)	By foot	No preference	Yes	3	4	2	1	5	5	6	5	6	2	1
301	Online	18 - 20	Male	Single	No, student	0	1	Less than 5k	138595	Secondary school	Less than once a week	1	2	2	4	6	6	7	6	5	3	Never	Never	Never	Never	Never	Never	Never	Never	NA	NA	NA	NA	NA	NA	NA	No preference	No preference. I like all green spaces equally	NA	NA	NA	NA	4	4	4	5	3	3	2
302	Online	26 - 30	Male	Single	No, student	0	4	Less than 5k	750420	Polytechnic	Once a week	1	4	3	3	3	5	4	4	4	5	Never	Never	Never	Never	N.A. - None are near my house	Never	N.A. - None are near my house	Never	NA	NA	NA	NA	NA	NA	NA	No preference	No preference. I like all green spaces equally	NA	NA	NA	NA	4	4	5	3	4	3	3
303	Online	21 - 25	Male	Single	No, student	0	4	5k - 10k	655288	Polytechnic	2 times a week	1	1	1	6	5	6	6	2	3	3	Never	Never	Never	Never	Weekly	N.A. - None are near my house	N.A. - None are near my house	N.A. - None are near my house	30 min to 1h	30 min to 1h	30 min to 1h	Less than 30 min	Alone	Exercising	By foot	Urban	Yes	4	1	2	3	5	5	6	6	1	3	3
304	Online	21 - 25	Female	Single	No, student	0	5	5k - 10k	680133	Junior College	Once a week	1	6	2	3	5	7	5	7	3	6	Once in 3 months	Yearly	Monthly	Once in 3 months	Never	Yearly	Weekly	Once in 3 months	30 min to 1h	30 min to 1h	30 min to 1h	Less than 30 min	Friends, Immediate family members	Wildlife observation , Exercising, Social activities , Passive enjoyment (eg. resting, meditation), Passing by (on my way to elsewhere)	By foot, Public Transport, Car	Natural	Yes	4	3	2	1	5	6	5	6	5	3	3
305	Online	18 - 20	Female	Single	No, student	0	2	Less than 5k	140025	Junior College	4 times a week	1	5	5	6	6	3	3	5	3	5	Never	Once in 6 months	Never	Never	N.A. - None are near my house	N.A. - None are near my house	N.A. - None are near my house	Never	NA	NA	NA	NA	Blank	Blank	Blank	No preference	No preference. I like all green spaces equally	NA	NA	NA	NA	5	5	5	5	5	3	2
306	Online	18 - 20	Female	Single	No, student	0	4	5k - 10k	799057	Junior College	Less than once a week	1	3	1	6	2	5	6	6	6	5	Yearly	Once in 6 months	Yearly	Yearly	N.A. - None are near my house	Never	Yearly	Once in 6 months	1h to 2h	3h to 4h	Less than 30 min	1h to 2h	Friends	Exercising, Social activities	By foot, Bicycle, Public Transport	Natural	Yes	4	1	3	2	6	6	6	6	6	2	3
307	Online	18 - 20	Female	Single	No, student	0	3	15k - 20k	439967	Junior College	Less than once a week	3	2	2	2	6	4	4	4	3	2	Never	Once in 3 months	Never	Never	N.A. - None are near my house	Once in 3 months	N.A. - None are near my house	N.A. - None are near my house	30 min to 1h	1h to 2h	1h to 2h	30 min to 1h	Friends, Immediate family members	Social activities , Passive enjoyment (eg. resting, meditation)	Public Transport, Car	Natural	Yes	4	3	1	2	3	3	4	3	4	3	3
308	Online	21 - 25	Male	Single	No, student	0	4	15k - 20k	530506	Junior College	3 times a week	1	3	2	5	6	3	7	5	3	5	Never	Once in 6 months	Yearly	Once in 6 months	Once in 3 months	Once in 6 months	Once in 3 months	Once in 3 months	30 min to 1h	30 min to 1h	30 min to 1h	30 min to 1h	Alone	Exercising	By foot, Public Transport	Natural	Yes	2	1	3	4	3	3	3	5	1	3	1
309	Online	18 - 20	Female	Single	No, student	0	4	10k - 15k	127716	Junior College	3 times a week	1	5	1	5	5	6	4	4	6	6	Monthly	Once in 6 months	Monthly	Monthly	Yearly	Yearly	Monthly	Once in 3 months	2h to 3h	4h to 5h	30 min to 1h	Less than 30 min	Immediate family members	Passive enjoyment (eg. resting, meditation)	Bicycle, Car	Natural	No preference. I like all green spaces equally	NA	NA	NA	NA	4	6	6	2	6	3	2
310	Online	18 - 20	Female	Single	No, student	0	4	Less than 5k	642651	Junior College	3 times a week	1	6	4	2	5	3	4	4	3	7	Never	Never	Never	Never	Never	Never	Never	Never	NA	NA	NA	NA	NA	NA	NA	No preference	I don't like to visit any type of green space at all	NA	NA	NA	NA	4	5	5	4	3	4	3
311	Online	18 - 20	Female	Single	No, student	0	4	Blank	424206	Junior College	Less than once a week	1	5	1	1	4	5	3	5	3	6	Never	Never	Never	Yearly	N.A. - None are near my house	Once in 3 months	N.A. - None are near my house	Monthly	3h to 4h	3h to 4h	3h to 4h	1h to 2h	Alone, Friends	Visiting with pets, Exercising, Passing by (on my way to elsewhere)	By foot	Natural	No preference. I like all green spaces equally	NA	NA	NA	NA	6	6	6	5	3	2	1
312	Online	18 - 20	Female	Single	No, student	0	4	Less than 5k	730747	Junior College	Less than once a week	1	6	1	4	2	6	2	6	4	5	Never	Yearly	Once in 6 months	Never	N.A. - None are near my house	N.A. - None are near my house	Once in 6 months	N.A. - None are near my house	2h to 3h	2h to 3h	Less than 30 min	Less than 30 min	Friends, Immediate family members	Social activities	Public Transport	No preference	No preference. I like all green spaces equally	NA	NA	NA	NA	4	3	3	4	3	3	1
313	Online	18 - 20	Male	Single	No, student	0	4	Less than 5k	119081	Secondary school	2 times a week	1	5	6	5	5	7	6	6	6	3	Never	Never	Never	Never	N.A. - None are near my house	N.A. - None are near my house	N.A. - None are near my house	N.A. - None are near my house	NA	NA	NA	NA	NA	NA	NA	Urban	No preference. I like all green spaces equally	NA	NA	NA	NA	5	3	5	6	6	4	4
314	Online	21 - 25	Male	Single	No, student	0	7	10k - 15k	669961	Junior College	Less than once a week	1	4	5	4	5	6	5	3	5	6	Never	Once in 6 months	Once in 3 months	Once in 3 months	N.A. - None are near my house	N.A. - None are near my house	3 times a week	Once in 3 months	Less than 30 min	Less than 30 min	Less than 30 min	Less than 30 min	Immediate family members	Visiting with pets, Passing by (on my way to elsewhere)	By foot	No preference	Yes	1	4	3	2	3	5	4	5	2	3	2
315	Online	21 - 25	Male	Single	No, student	0	5	Less than 5k	562---	Junior College	Once a week	1	5	5	5	4	6	4	5	5	3	Yearly	Once in 6 months	Monthly	Monthly	N.A. - None are near my house	Once in 6 months	Weekly	Monthly	1h to 2h	1h to 2h	30 min to 1h	30 min to 1h	Alone, Acquaintances, Friends, Immediate family members	Wildlife observation , Exercising, Social activities	By foot, Bicycle, Public Transport, Car	Natural	Yes	4	3	2	1	2	4	5	4	4	3	3
316	Online	21 - 25	Female	Single	No, student	0	3	5k - 10k	680116	Junior College	Once a week	1	5	5	6	3	5	3	3	5	6	Yearly	Once in 3 months	Never	Once in 3 months	N.A. - None are near my house	N.A. - None are near my house	Once in 3 months	N.A. - None are near my house	1h to 2h	Less than 30 min	Less than 30 min	30 min to 1h	Alone, Immediate family members	Exercising	By foot, Bicycle, Car	Urban	Yes	4	3	1	2	5	5	5	2	3	2	3
317	Online	21 - 25	Female	Single	No, student	0	7	5k - 10k	460131	Polytechnic	Less than once a week	2	3	4	5	4	3	6	5	5	6	Never	Yearly	Yearly	Never	N.A. - None are near my house	N.A. - None are near my house	N.A. - None are near my house	N.A. - None are near my house	Less than 30 min	Less than 30 min	Less than 30 min	Less than 30 min	Friends, Immediate family members	Social activities	Public Transport	No preference	No preference. I like all green spaces equally	NA	NA	NA	NA	4	4	4	4	4	3	3
318	Online	18 - 20	Female	Single	No, student	0	7	5k - 10k	510105	Junior College	3 times a week	2	6	4	3	3	5	3	6	5	5	Once in 3 months	Monthly	Never	Monthly	N.A. - None are near my house	Weekly	N.A. - None are near my house	Monthly	3h to 4h	2h to 3h	Less than 30 min	1h to 2h	Alone, Friends, Immediate family members	Exercising, Passive enjoyment (eg. resting, meditation), Passing by (on my way to elsewhere)	By foot, Bicycle, Public Transport, Car	No preference	No preference. I like all green spaces equally	NA	NA	NA	NA	4	3	5	4	2	3	2
319	Online	21 - 25	Male	Single	No, student	0	3	5k - 10k	680636	Junior College	Less than once a week	1	2	3	4	5	6	6	5	3	5	Once in 3 months	Never	Never	Never	N.A. - None are near my house	Yearly	Never	Monthly	1h to 2h	Less than 30 min	Less than 30 min	30 min to 1h	Alone	Passive enjoyment (eg. resting, meditation)	By foot, Public Transport	Urban	Yes	3	1	4	2	2	3	2	2	2	3	2
320	Online	21 - 25	Female	Single	No, student	0	4	Less than 5k	759018	Junior College	Less than once a week	1	5	3	6	2	5	4	5	5	4	Yearly	Yearly	Yearly	Weekly	N.A. - None are near my house	Monthly	N.A. - None are near my house	Monthly	Less than 30 min	Less than 30 min	Less than 30 min	Less than 30 min	Alone	Exercising, Passing by (on my way to elsewhere)	By foot	No preference	No preference. I like all green spaces equally	NA	NA	NA	NA	6	6	6	6	6	2	2
321	Online	21 - 25	Male	Single	No, student	0	5	15k - 20k	130027	University	Once a week	2	5	5	6	4	6	5	5	5	3	Never	Never	3 times a week	Never	Never	Never	3 times a week	Never	1h to 2h	30 min to 1h	30 min to 1h	Less than 30 min	Friends	Passive enjoyment (eg. resting, meditation)	Public Transport	Natural	Yes	4	3	1	2	4	7	7	6	2	3	3
322	Online	18 - 20	Female	Single	No, student	0	4	Less than 5k	Blank	Junior College	3 times a week	1	2	4	3	5	5	6	5	6	4	Never	Never	Never	Weekly	N.A. - None are near my house	N.A. - None are near my house	Once in 6 months	Weekly	1h to 2h	1h to 2h	2h to 3h	1h to 2h	Immediate family members	Exercising, Social activities	By foot, Public Transport	No preference	No preference. I like all green spaces equally	NA	NA	NA	NA	3	2	3	6	2	3	3
323	Online	26 - 30	Female	Married	No, student	0	4	20k - 25k	530374	Masters or PhD	Once a week	2	5	5	6	5	6	6	5	5	6	Never	Once in 6 months	Once in 6 months	Never	N.A. - None are near my house	Never	Never	Never	3h to 4h	3h to 4h	1h to 2h	30 min to 1h	Friends	Social activities , Passing by (on my way to elsewhere)	By foot, Bicycle, Public Transport	No preference	Yes	1	2	4	3	3	5	3	3	3	3	3
324	Online	18 - 20	Female	Single	No, student	0	4	5k - 10k	534076	Junior College	2 times a week	1	2	3	6	5	4	6	6	5	5	Never	Yearly	Never	Yearly	N.A. - None are near my house	N.A. - None are near my house	Once in 3 months	Once in 3 months	1h to 2h	2h to 3h	30 min to 1h	1h to 2h	Alone, Friends, Distant family members, Immediate family members	Exercising, Social activities	Bicycle, Car	No preference	Yes	3	1	2	4	4	5	3	4	2	3	3
325	Online	18 - 20	Female	Single	No, student	0	1	Less than 5k	119618	Junior College	4 times a week	2	1	1	5	5	5	7	5	5	6	Never	Monthly	Once in 6 months	Once in 6 months	Once in 3 months	Once in 3 months	Once in 6 months	Monthly	1h to 2h	30 min to 1h	30 min to 1h	2h to 3h	Alone, Friends	Exercising, Social activities	By foot, Public Transport	No preference	Yes	1	4	2	3	5	5	4	4	1	3	3
326	Online	21 - 25	Female	Single	No, student	0	4	Less than 5k	120421	University	Once a week	1	2	1	5	6	2	7	6	5	5	Never	Yearly	Monthly	Weekly	N.A. - None are near my house	N.A. - None are near my house	Monthly	Weekly	1h to 2h	2h to 3h	30 min to 1h	30 min to 1h	Alone, Immediate family members	Wildlife observation , Exercising, Passive enjoyment (eg. resting, meditation), Passing by (on my way to elsewhere)	By foot, Bicycle	Natural	Yes	1	4	3	2	5	6	6	5	3	3	3
327	Online	18 - 20	Female	Single	No, student	0	5	10k - 15k	589102	Junior College	Less than once a week	1	1	3	5	6	2	7	5	4	6	Once in 6 months	Once in 6 months	Never	Yearly	N.A. - None are near my house	N.A. - None are near my house	Never	N.A. - None are near my house	1h to 2h	2h to 3h	30 min to 1h	1h to 2h	Friends, Immediate family members	Exercising, Social activities	Public Transport, Car	No preference	Yes	3	4	1	2	2	3	2	2	2	3	2
328	Online	21 - 25	Male	Single	No, student	0	5	15k - 20k	570443	Junior College	2 times a week	2	5	2	6	1	7	2	4	5	4	Once in 3 months	Weekly	Monthly	Monthly	Monthly	Weekly	N.A. - None are near my house	Monthly	2h to 3h	1h to 2h	Less than 30 min	Less than 30 min	Alone, Friends, Immediate family members	Wildlife observation , Exercising, Social activities , Passive enjoyment (eg. resting, meditation)	By foot, Public Transport	No preference	No preference. I like all green spaces equally	NA	NA	NA	NA	4	5	4	4	5	2	2
329	Online	21 - 25	Female	Single	No, student	0	3	Less than 5k	550201	University	Less than once a week	1	5	3	6	6	6	6	6	4	6	Yearly	Yearly	Yearly	Yearly	N.A. - None are near my house	N.A. - None are near my house	N.A. - None are near my house	N.A. - None are near my house	1h to 2h	2h to 3h	1h to 2h	30 min to 1h	Friends, Immediate family members	Exercising, Social activities , Passive enjoyment (eg. resting, meditation), Passing by (on my way to elsewhere)	Public Transport, Car	No preference	Yes	2	4	3	1	2	3	2	2	1	3	3
330	Online	21 - 25	Female	Single	No, student	0	4	5k - 10k	120416	Junior College	Less than once a week	1	2	2	6	2	5	6	5	6	6	Never	Yearly	Never	Never	N.A. - None are near my house	N.A. - None are near my house	Never	N.A. - None are near my house	Less than 30 min	3h to 4h	Less than 30 min	Less than 30 min	Friends	Social activities	Public Transport	Urban	No preference. I like all green spaces equally	NA	NA	NA	NA	2	6	5	5	3	2	3
331	Online	18 - 20	Female	Single	No, student	0	4	Less than 5k	570265	Junior College	2 times a week	1	5	3	7	5	5	6	7	6	5	Never	Once in 6 months	Never	Once in 6 months	N.A. - None are near my house	Weekly	N.A. - None are near my house	Once in 6 months	Less than 30 min	30 min to 1h	Less than 30 min	Less than 30 min	Alone, Friends, Immediate family members	Exercising, Passive enjoyment (eg. resting, meditation), Passing by (on my way to elsewhere), Food	By foot, Public Transport	No preference	Yes	2	4	3	1	6	5	5	6	2	3	2
332	Online	21 - 25	Female	Single	No, student	0	5	5k - 10k	141082	University	4 times a week	2	5	4	6	6	6	5	5	3	3	Once in 3 months	Never	Never	Never	N.A. - None are near my house	N.A. - None are near my house	N.A. - None are near my house	3 times a week	1h to 2h	30 min to 1h	30 min to 1h	30 min to 1h	Alone, Friends, Immediate family members	Wildlife observation , Exercising, Passing by (on my way to elsewhere)	By foot, Public Transport, Car	Natural	Yes	4	2	1	3	6	7	6	7	6	3	3
333	Online	18 - 20	Female	Single	No, student	0	5	10k - 15k	118426	Junior College	Less than once a week	1	5	6	7	5	7	6	5	6	5	Yearly	Once in 6 months	Once in 6 months	Once in 6 months	Once in 6 months	Once in 6 months	Once in 6 months	Once in 6 months	30 min to 1h	30 min to 1h	30 min to 1h	30 min to 1h	Alone, Friends	Social activities , Passive enjoyment (eg. resting, meditation), Relaxation, break away from hectic life	Public Transport	Natural	Yes	4	1	2	3	6	7	6	6	6	3	2
334	Online	21 - 25	Male	Single	Yes, part time or temporary	0	4	Less than 5k	823173	Junior College	2 times a week	1	5	5	5	4	5	3	5	4	4	Never	Never	Once in 6 months	Once in 6 months	N.A. - None are near my house	N.A. - None are near my house	N.A. - None are near my house	Once in 6 months	Less than 30 min	Less than 30 min	Less than 30 min	30 min to 1h	Alone, Immediate family members	Exercising, Passive enjoyment (eg. resting, meditation)	By foot	Urban	No preference. I like all green spaces equally	NA	NA	NA	NA	4	5	5	5	3	3	2
335	Online	21 - 25	Male	Single	No, student	0	4	5k - 10k	350105	Junior College	Once a week	1	3	3	5	6	5	7	6	6	5	Never	Weekly	Never	Never	N.A. - None are near my house	N.A. - None are near my house	N.A. - None are near my house	Weekly	Less than 30 min	Less than 30 min	Less than 30 min	30 min to 1h	Alone	Exercising	By foot	No preference	Yes	1	4	2	3	4	3	3	3	1	4	1
336	Online	18 - 20	Female	Single	No, student	0	7	5k - 10k	530851	Junior College	3 times a week	1	3	3	4	4	5	5	5	6	6	Yearly	Once in 6 months	Yearly	Yearly	N.A. - None are near my house	N.A. - None are near my house	Yearly	N.A. - None are near my house	30 min to 1h	2h to 3h	30 min to 1h	Less than 30 min	Friends, Distant family members, Immediate family members	Exercising, Social activities , Passing by (on my way to elsewhere)	Public Transport	No preference	No preference. I like all green spaces equally	NA	NA	NA	NA	4	4	5	5	3	3	3
337	Online	21 - 25	Female	Single	No, student	0	4	Less than 5k	730168	Junior College	Less than once a week	1	3	5	7	5	4	4	6	6	3	Never	Never	Never	Monthly	N.A. - None are near my house	N.A. - None are near my house	Never	Weekly	1h to 2h	4h to 5h	Less than 30 min	Less than 30 min	Alone	Passing by (on my way to elsewhere)	By foot	No preference	Yes	3	2	1	4	4	4	4	4	4	3	3
338	Online	21 - 25	Female	Single	No, student	0	4	Less than 5k	544180	Junior College	Less than once a week	2	3	5	4	6	5	6	6	3	4	Yearly	Once in 3 months	Monthly	Monthly	Monthly	Monthly	Monthly	Monthly	1h to 2h	1h to 2h	1h to 2h	1h to 2h	Alone, Friends	Wildlife observation , Exercising, Social activities , Passive enjoyment (eg. resting, meditation)	By foot, Public Transport	No preference	No preference. I like all green spaces equally	NA	NA	NA	NA	5	5	5	5	6	4	4
339	Online	18 - 20	Female	Single	No, student	0	5	5k - 10k	138595	Junior College	Less than once a week	3	6	5	6	3	6	3	6	6	4	Once in 3 months	Never	Never	Never	Monthly	N.A. - None are near my house	N.A. - None are near my house	N.A. - None are near my house	2h to 3h	2h to 3h	2h to 3h	2h to 3h	Friends, Immediate family members	Wildlife observation , Passing by (on my way to elsewhere)	By foot, Public Transport	No preference	No preference. I like all green spaces equally	NA	NA	NA	NA	5	6	5	6	3	2	2
340	Online	18 - 20	Female	Single	No, student	0	5	10k - 15k	518206	Junior College	Once a week	1	5	3	5	3	5	2	6	5	3	Never	Once in 6 months	Monthly	Monthly	N.A. - None are near my house	Yearly	Once in 3 months	Weekly	2h to 3h	4h to 5h	2h to 3h	1h to 2h	Alone, Immediate family members	Wildlife observation , Exercising, Social activities , Passive enjoyment (eg. resting, meditation), Passing by (on my way to elsewhere)	By foot, Bicycle, Public Transport, Car	No preference	No preference. I like all green spaces equally	NA	NA	NA	NA	5	6	5	5	5	2	2
341	Online	21 - 25	Female	Single	Yes, part time or temporary	0	4	Less than 5k	575954	Junior College	Less than once a week	1	2	2	7	2	6	6	6	7	4	Never	Yearly	Once in 6 months	Once in 3 months	N.A. - None are near my house	Once in 6 months	Once in 3 months	Once in 3 months	3h to 4h	2h to 3h	1h to 2h	2h to 3h	Alone, Friends	Passive enjoyment (eg. resting, meditation)	By foot, Bicycle	No preference	No preference. I like all green spaces equally	NA	NA	NA	NA	6	6	6	6	6	2	1
342	Online	21 - 25	Female	Single	No, unemployed but not looking for job	0	4	5k - 10k	570207	University	2 times a week	1	3	5	7	2	6	5	2	7	3	Yearly	Monthly	Weekly	Never	N.A. - None are near my house	Monthly	Weekly	Never	Less than 30 min	Less than 30 min	30 min to 1h	Less than 30 min	Alone, Friends	Exercising, Social activities	By foot	Urban	Yes	1	4	3	2	7	7	7	6	7	1	2
343	Online	21 - 25	Female	Single	No, student	0	6	Less than 5k	530526	Junior College	Once a week	1	2	4	6	5	2	6	6	6	5	Never	Yearly	Never	Monthly	N.A. - None are near my house	N.A. - None are near my house	Monthly	N.A. - None are near my house	1h to 2h	2h to 3h	1h to 2h	1h to 2h	Friends, Immediate family members	Exercising	Bicycle, Car	Natural	Yes	3	2	1	4	5	5	6	6	5	3	3
344	Online	21 - 25	Female	Single	No, student	0	4	5k - 10k	119081	Secondary school	3 times a week	1	5	2	5	6	4	7	7	5	5	Yearly	Yearly	Yearly	Never	Never	Yearly	Never	Never	NA	NA	NA	NA	Blank	Blank	Blank	No preference	No preference. I like all green spaces equally	NA	NA	NA	NA	4	5	5	4	4	3	2
345	Online	21 - 25	Female	Single	No, student	0	4	5k - 10k	541205	Junior College	Less than once a week	1	6	5	2	6	7	1	5	2	3	Once in 3 months	Once in 3 months	Monthly	Monthly	N.A. - None are near my house	N.A. - None are near my house	N.A. - None are near my house	Monthly	30 min to 1h	30 min to 1h	30 min to 1h	30 min to 1h	Alone, Friends	Wildlife observation , Exercising	By foot, Public Transport	Natural	Yes	3	2	1	4	5	2	5	5	6	3	3
346	Online	21 - 25	Female	Single	No, student	0	7	Less than 5k	751339	Junior College	2 times a week	1	5	3	2	4	3	5	5	5	6	Yearly	Yearly	Never	Yearly	N.A. - None are near my house	N.A. - None are near my house	Never	Never	3h to 4h	3h to 4h	Less than 30 min	Less than 30 min	Friends, Immediate family members	Wildlife observation , Social activities , Passing by (on my way to elsewhere)	By foot, Public Transport	No preference	Yes	4	3	1	2	3	3	3	5	2	3	3
347	Online	26 - 30	Male	Married	Yes, full time	2	2	15k - 20k	434212	Primary school	7 times a week	3	4	6	5	6	6	4	6	6	5	Never	Once in 6 months	Weekly	Once in 3 months	Yearly	Weekly	Yearly	Never	5h to 6h	More than 6h	3h to 4h	4h to 5h	Immediate family members	Visiting with pets, Passing by (on my way to elsewhere)	Public Transport	No preference	I don't like to visit any type of green space at all	NA	NA	NA	NA	6	6	7	6	6	3	5
348	Online	18 - 20	Female	Single	No, student	0	4	5k - 10k	600332	Junior College	Less than once a week	1	2	2	6	1	5	5	3	7	5	Yearly	Yearly	Yearly	Yearly	N.A. - None are near my house	Never	Yearly	Yearly	NA - I do not visit this green space	NA - I do not visit this green space	30 min to 1h	Less than 30 min	Friends	Exercising, Passing by (on my way to elsewhere)	By foot	No preference	No preference. I like all green spaces equally	NA	NA	NA	NA	4	5	5	5	3	3	2
349	Online	21 - 25	Male	Single	No, student	0	4	5k - 10k	520408	Junior College	Less than once a week	1	3	5	6	4	7	6	6	5	1	Once in 3 months	Once in 3 months	Once in 6 months	Monthly	N.A. - None are near my house	Weekly	N.A. - None are near my house	Weekly	1h to 2h	Less than 30 min	Less than 30 min	30 min to 1h	Alone, Friends	Exercising, Passive enjoyment (eg. resting, meditation), Passing by (on my way to elsewhere)	By foot, Bicycle, Public Transport	No preference	Yes	4	3	1	2	2	5	4	2	6	3	2
350	Online	18 - 20	Female	Single	No, student	0	4	10k - 15k	658074	Junior College	2 times a week	3	6	4	3	2	6	2	5	5	3	Once in 3 months	Once in 3 months	Once in 6 months	Once in 3 months	Once in 6 months	Once in 3 months	Yearly	Once in 3 months	2h to 3h	4h to 5h	4h to 5h	1h to 2h	Friends	Social activities , Passing by (on my way to elsewhere)	Bicycle, Public Transport	No preference	Yes	1	3	2	4	3	5	2	2	3	3	3
351	Online	21 - 25	Female	Single	Yes, part time or temporary	0	4	5k - 10k	821101	Junior College	Less than once a week	1	2	3	5	3	7	7	5	5	5	Once in 6 months	Yearly	Never	Once in 6 months	N.A. - None are near my house	N.A. - None are near my house	3 times a week	Once in 6 months	1h to 2h	30 min to 1h	Less than 30 min	30 min to 1h	Alone, Friends, Distant family members, Immediate family members	Wildlife observation , Exercising, Social activities , Passing by (on my way to elsewhere)	By foot, Public Transport	No preference	Yes	3	4	1	2	5	5	5	3	2	3	2
352	Online	21 - 25	Male	Single	No, student	0	4	Less than 5k	570157	University	Once a week	1	6	1	5	5	5	4	5	5	3	Once in 6 months	Once in 3 months	Yearly	Yearly	N.A. - None are near my house	Once in 3 months	N.A. - None are near my house	N.A. - None are near my house	2h to 3h	2h to 3h	2h to 3h	2h to 3h	Alone, Friends	Exercising, Social activities , Passing by (on my way to elsewhere)	By foot, Public Transport, Car	No preference	Yes	3	2	1	4	5	5	7	5	3	3	1
353	Online	18 - 20	Female	Single	No, student	0	3	Less than 5k	650165	Junior College	Less than once a week	3	2	5	6	6	2	5	5	3	6	Yearly	Yearly	Once in 6 months	Once in 6 months	Yearly	Yearly	Yearly	Yearly	NA	NA	NA	NA	Blank	Blank	Blank	Urban	Yes	2	3	1	4	3	3	4	3	3	4	3
354	Online	21 - 25	Female	Single	No, student	0	6	15k - 20k	589645	Junior College	3 times a week	2	5	3	5	5	5	6	5	5	6	Once in 6 months	Monthly	Once in 6 months	Once in 3 months	Once in 3 months	Once in 3 months	Once in 6 months	Once in 6 months	1h to 2h	2h to 3h	1h to 2h	30 min to 1h	Alone	Exercising	Car	No preference	Yes	4	2	1	3	5	3	5	5	3	4	4
355	Online	21 - 25	Male	Single	No, student	0	1	Less than 5k	118430	Junior College	Once a week	3	6	5	6	4	5	7	6	6	3	Once in 6 months	Once in 6 months	Once in 3 months	Yearly	Monthly	Once in 3 months	Once in 3 months	Once in 3 months	2h to 3h	3h to 4h	1h to 2h	Less than 30 min	Friends	Exercising, Social activities	By foot, Bicycle, Public Transport	Urban	No preference. I like all green spaces equally	NA	NA	NA	NA	5	5	5	6	4	3	3
356	Online	21 - 25	Female	Single	No, student	0	5	5k - 10k	320030	Junior College	Once a week	1	5	4	3	5	5	5	5	3	5	Never	Once in 6 months	Never	Never	N.A. - None are near my house	N.A. - None are near my house	N.A. - None are near my house	Once in 6 months	NA - I do not visit this green space	1h to 2h	NA - I do not visit this green space	Less than 30 min	Alone, Friends, Distant family members, Immediate family members	Passive enjoyment (eg. resting, meditation), Passing by (on my way to elsewhere)	By foot, Public Transport, Car	No preference	Yes	1	2	3	4	6	7	6	7	7	3	2
357	Online	21 - 25	Female	Single	No, student	0	4	Less than 5k	510426	Polytechnic	2 times a week	3	1	6	5	5	5	6	4	5	5	Never	Never	Never	Never	N.A. - None are near my house	Never	3 times a week	N.A. - None are near my house	NA - I do not visit this green space	Less than 30 min	NA - I do not visit this green space	NA - I do not visit this green space	Alone, Friends	Passing by (on my way to elsewhere)	Bicycle	Urban	I don't like to visit any type of green space at all	NA	NA	NA	NA	4	4	4	4	2	3	4
358	Online	18 - 20	Female	Single	No, student	0	4	Less than 5k	130001	Junior College	Less than once a week	1	2	1	6	4	3	6	6	6	5	Never	Never	Never	Never	N.A. - None are near my house	N.A. - None are near my house	Never	Never	NA	NA	NA	NA	NA	NA	NA	Urban	I don't like to visit any type of green space at all	NA	NA	NA	NA	5	5	6	6	3	3	2
359	Online	21 - 25	Male	Single	No, student	0	4	5k - 10k	760413	Junior College	3 times a week	1	4	1	3	2	7	4	6	6	1	Once in 6 months	Monthly	Once in 3 months	Monthly	N.A. - None are near my house	Once in 3 months	Once in 3 months	Monthly	30 min to 1h	30 min to 1h	30 min to 1h	Less than 30 min	Alone, Friends	Passive enjoyment (eg. resting, meditation), Passing by (on my way to elsewhere)	By foot	Urban	No preference. I like all green spaces equally	NA	NA	NA	NA	5	6	6	6	6	2	1
360	Online	18 - 20	Female	Single	No, student	0	4	Less than 5k	460181	Junior College	Less than once a week	1	4	4	5	4	4	5	5	4	4	Never	Yearly	Once in 6 months	Once in 6 months	N.A. - None are near my house	Yearly	Once in 6 months	Once in 6 months	Less than 30 min	2h to 3h	Less than 30 min	Less than 30 min	Alone	Passing by (on my way to elsewhere)	By foot	No preference	Yes	3	2	1	4	3	4	4	6	3	3	3
361	Online	18 - 20	Female	Single	No, student	0	2	5k - 10k	760728	Junior College	Less than once a week	2	6	2	6	3	6	3	6	6	3	Yearly	Yearly	Yearly	Yearly	N.A. - None are near my house	Yearly	Daily	Yearly	30 min to 1h	NA - I do not visit this green space	Less than 30 min	Less than 30 min	Alone, Friends	Exercising, Passing by (on my way to elsewhere)	By foot, Public Transport	Natural	No preference. I like all green spaces equally	NA	NA	NA	NA	3	3	4	3	4	3	2
362	Online	26 - 30	Female	Single	No, student	0	1	Less than 5k	138600	University	3 times a week	1	3	1	5	6	5	3	7	1	2	Once in 3 months	Monthly	Weekly	Never	Monthly	Monthly	Weekly	Never	30 min to 1h	1h to 2h	3h to 4h	Less than 30 min	Alone, Friends	Social activities , Passive enjoyment (eg. resting, meditation), Passing by (on my way to elsewhere)	By foot	Natural	No preference. I like all green spaces equally	NA	NA	NA	NA	5	6	6	5	3	3	1
363	Online	21 - 25	Male	Single	No, student	0	4	Less than 5k	118424	Junior College	4 times a week	2	1	6	6	4	5	6	5	4	4	Never	Yearly	Yearly	Yearly	Once in 6 months	Weekly	Yearly	Monthly	Less than 30 min	Less than 30 min	Less than 30 min	Less than 30 min	Alone, Friends	Passive enjoyment (eg. resting, meditation), Passing by (on my way to elsewhere)	By foot, Public Transport	Natural	Yes	4	1	2	3	2	2	6	3	6	3	3
364	Online	18 - 20	Female	Single	No, student	0	3	20k - 25k	470766	Junior College	Once a week	4	7	6	6	5	7	2	6	7	6	Once in 3 months	Once in 3 months	Never	Once in 6 months	Once in 3 months	Once in 6 months	Weekly	3 times a week	3h to 4h	5h to 6h	30 min to 1h	Less than 30 min	Alone, Friends	Exercising	By foot	No preference	No preference. I like all green spaces equally	NA	NA	NA	NA	5	6	2	3	1	3	1
365	Online	21 - 25	Female	Single	Yes, part time or temporary	0	4	15k - 20k	678946	Polytechnic	Less than once a week	2	6	4	4	5	7	2	5	5	2	Yearly	Once in 6 months	Never	Never	Never	N.A. - None are near my house	N.A. - None are near my house	N.A. - None are near my house	30 min to 1h	30 min to 1h	30 min to 1h	30 min to 1h	Friends, Distant family members, Immediate family members	Exercising, Social activities	Bicycle, Car	Urban	No preference. I like all green spaces equally	NA	NA	NA	NA	6	6	6	6	6	2	2
366	Online	21 - 25	Male	Single	No, student	0	3	Less than 5k	540133	Junior College	2 times a week	1	4	1	6	5	5	4	7	6	4	Never	Once in 6 months	Once in 3 months	Monthly	N.A. - None are near my house	N.A. - None are near my house	Monthly	Monthly	NA - I do not visit this green space	30 min to 1h	30 min to 1h	30 min to 1h	Acquaintances, Friends	Social activities , Passing by (on my way to elsewhere)	Public Transport	No preference	Yes	4	3	2	1	5	5	6	5	5	2	1
367	Online	21 - 25	Male	Single	No, student	0	3	Less than 5k	730202	Polytechnic	2 times a week	1	4	3	6	5	3	5	6	6	6	Never	Once in 3 months	Monthly	Monthly	N.A. - None are near my house	N.A. - None are near my house	Monthly	Monthly	30 min to 1h	3h to 4h	30 min to 1h	30 min to 1h	Alone, Friends	Exercising, Social activities , Passing by (on my way to elsewhere)	By foot, Bicycle, Public Transport	Natural	Yes	1	2	4	3	2	3	2	3	2	3	2
368	Online	18 - 20	Female	Single	No, student	0	4	5k - 10k	182269	Junior College	Less than once a week	1	1	2	2	5	4	7	6	5	4	Never	Once in 3 months	Once in 3 months	Once in 6 months	N.A. - None are near my house	N.A. - None are near my house	N.A. - None are near my house	N.A. - None are near my house	NA - I do not visit this green space	3h to 4h	1h to 2h	2h to 3h	Friends, Immediate family members	Exercising, Social activities , Passive enjoyment (eg. resting, meditation)	Public Transport	Natural	Yes	1	4	2	3	3	4	3	5	4	3	3
369	Online	18 - 20	Female	Single	No, student	0	3	5k - 10k	799129	Junior College	Once a week	1	5	5	6	7	5	7	6	4	7	Monthly	Once in 3 months	Once in 3 months	Never	N.A. - None are near my house	N.A. - None are near my house	N.A. - None are near my house	Never	1h to 2h	1h to 2h	30 min to 1h	NA - I do not visit this green space	Friends, Immediate family members	Exercising, Social activities	By foot, Car	Natural	No preference. I like all green spaces equally	NA	NA	NA	NA	5	6	5	5	2	3	2
370	Online	21 - 25	Male	Single	No, student	0	4	Blank	670111	Junior College	Less than once a week	2	5	5	3	4	5	5	4	4	4	Once in 6 months	Once in 6 months	Once in 6 months	Yearly	Once in 3 months	Monthly	Daily	Daily	2h to 3h	2h to 3h	Less than 30 min	Less than 30 min	Alone, Friends	Social activities , Passing by (on my way to elsewhere)	By foot, Public Transport	No preference	Yes	4	3	2	1	4	4	5	4	3	3	2
371	Online	18 - 20	Female	Single	No, student	0	1	Less than 5k	119081	Junior College	Less than once a week	1	5	6	7	2	6	4	7	6	2	Once in 6 months	Once in 6 months	Once in 3 months	Never	N.A. - None are near my house	N.A. - None are near my house	N.A. - None are near my house	N.A. - None are near my house	2h to 3h	30 min to 1h	Less than 30 min	NA - I do not visit this green space	Friends	Passive enjoyment (eg. resting, meditation), Passing by (on my way to elsewhere)	By foot, Public Transport	No preference	No preference. I like all green spaces equally	NA	NA	NA	NA	4	6	4	3	4	3	2
372	Online	21 - 25	Female	Single	No, student	0	4	Less than 5k	521230	Junior College	Less than once a week	1	3	1	5	5	5	7	6	5	5	Never	Once in 6 months	Never	Never	N.A. - None are near my house	Never	N.A. - None are near my house	Never	NA - I do not visit this green space	2h to 3h	NA - I do not visit this green space	NA - I do not visit this green space	Friends	Exercising, Social activities	Public Transport	Natural	Yes	3	4	1	2	2	2	2	2	2	4	3
373	Online	21 - 25	Male	Single	No, student	0	3	5k - 10k	680662	Junior College	2 times a week	2	5	5	6	4	5	5	6	5	5	Yearly	Yearly	Once in 3 months	Monthly	N.A. - None are near my house	N.A. - None are near my house	N.A. - None are near my house	Monthly	2h to 3h	3h to 4h	30 min to 1h	30 min to 1h	Alone, Friends, Immediate family members	Exercising, Social activities , Passing by (on my way to elsewhere)	By foot, Public Transport, Car	No preference	Yes	2	4	1	3	5	5	5	5	5	3	3
374	Online	21 - 25	Female	Single	No, student	0	1	Less than 5k	119243	Junior College	Less than once a week	1	1	3	4	3	4	5	6	5	3	Yearly	Yearly	Yearly	Yearly	Yearly	Yearly	Yearly	Once in 6 months	1h to 2h	1h to 2h	1h to 2h	1h to 2h	Friends	Social activities	Public Transport	No preference	Yes	4	3	2	1	5	4	5	5	4	2	2
375	Online	18 - 20	Female	Single	Yes, part time or temporary	0	7	5k - 10k	90113	University	Once a week	3	6	3	6	4	5	4	5	5	3	Monthly	Monthly	Weekly	Monthly	Monthly	Monthly	3 times a week	Weekly	3h to 4h	2h to 3h	30 min to 1h	Less than 30 min	Friends, Immediate family members	Exercising, Passive enjoyment (eg. resting, meditation), Passing by (on my way to elsewhere)	By foot, Public Transport, Car	Natural	Yes	4	2	1	3	6	7	6	6	6	3	2
376	Online	21 - 25	Female	Single	No, student	0	5	5k - 10k	320121	Junior College	Less than once a week	1	1	2	5	6	6	7	7	5	5	Never	Once in 6 months	Yearly	Never	N.A. - None are near my house	N.A. - None are near my house	N.A. - None are near my house	N.A. - None are near my house	1h to 2h	3h to 4h	NA - I do not visit this green space	NA - I do not visit this green space	Friends, Immediate family members	Exercising, Social activities	Public Transport	No preference	No preference. I like all green spaces equally	NA	NA	NA	NA	4	2	3	4	2	4	3
377	Online	21 - 25	Female	Single	Yes, part time or temporary	0	1	Less than 5k	272012	University	2 times a week	1	5	5	6	2	6	5	3	5	4	Yearly	Monthly	Weekly	Never	N.A. - None are near my house	Monthly	Weekly	Never	1h to 2h	30 min to 1h	30 min to 1h	NA - I do not visit this green space	Alone	Exercising	By foot	Natural	Yes	4	3	2	1	5	4	5	5	3	3	2
378	Online	18 - 20	Female	Single	No, student	0	3	Less than 5k	760280	Junior College	Less than once a week	1	2	3	2	6	2	5	7	3	2	Yearly	Yearly	Once in 3 months	Never	N.A. - None are near my house	N.A. - None are near my house	Once in 3 months	N.A. - None are near my house	1h to 2h	1h to 2h	1h to 2h	NA - I do not visit this green space	Friends, Distant family members, Immediate family members	Wildlife observation , Exercising, Passing by (on my way to elsewhere)	By foot, Public Transport	Urban	Yes	2	3	4	1	3	4	5	5	4	3	2
379	Online	18 - 20	Female	Single	No, student	0	4	5k - 10k	310250	Junior College	Once a week	4	6	2	5	3	5	3	6	6	6	Once in 3 months	Once in 3 months	Monthly	Monthly	Once in 3 months	Once in 3 months	Once in 3 months	Once in 3 months	1h to 2h	1h to 2h	1h to 2h	2h to 3h	Friends, Immediate family members	Exercising, Passing by (on my way to elsewhere)	By foot, Bicycle, Public Transport	Natural	Yes	2	3	1	4	4	5	6	5	6	2	2
380	Online	21 - 25	Male	Single	Yes, part time or temporary	0	5	5k - 10k	824101	Accredited diploma	Less than once a week	1	2	2	5	4	4	5	5	4	3	Yearly	Yearly	Yearly	Never	N.A. - None are near my house	N.A. - None are near my house	N.A. - None are near my house	Never	Less than 30 min	1h to 2h	Less than 30 min	NA - I do not visit this green space	Alone, Acquaintances, Friends, Distant family members, Immediate family members	Wildlife observation , Social activities , Passive enjoyment (eg. resting, meditation)	Public Transport	Natural	Yes	3	4	2	1	1	1	3	2	1	3	3
381	Online	21 - 25	Female	Single	No, student	0	3	5k - 10k	640687	University	Less than once a week	3	3	1	5	4	5	6	5	5	4	Yearly	Yearly	Yearly	Never	N.A. - None are near my house	N.A. - None are near my house	Yearly	N.A. - None are near my house	NA - I do not visit this green space	NA - I do not visit this green space	NA - I do not visit this green space	NA - I do not visit this green space	Immediate family members	Passing by (on my way to elsewhere)	Car	No preference	No preference. I like all green spaces equally	NA	NA	NA	NA	5	5	5	4	3	3	2
382	Online	18 - 20	Female	Single	No, student	0	4	5k - 10k	730621	Junior College	Once a week	3	3	5	6	6	5	4	5	4	5	Never	Once in 6 months	Monthly	Weekly	N.A. - None are near my house	Once in 3 months	Weekly	3 times a week	NA - I do not visit this green space	1h to 2h	1h to 2h	Less than 30 min	Alone, Friends, Immediate family members	Exercising, Passive enjoyment (eg. resting, meditation), Passing by (on my way to elsewhere)	By foot, Public Transport	Natural	Yes	4	3	2	1	5	6	6	6	5	3	2
383	Online	18 - 20	Male	Single	No, student	0	3	Less than 5k	600204	Junior College	Less than once a week	1	1	4	7	5	3	7	4	3	6	Never	Never	Never	Never	Never	Never	Never	Never	NA	NA	NA	NA	NA	NA	NA	No preference	No preference. I like all green spaces equally	NA	NA	NA	NA	5	5	6	6	5	3	2
384	Online	21 - 25	Male	Single	No, student	0	4	5k - 10k	270003	University	5 times a week	3	2	6	3	5	4	7	6	4	6	Never	Once in 6 months	Once in 6 months	Never	N.A. - None are near my house	N.A. - None are near my house	Never	N.A. - None are near my house	2h to 3h	NA - I do not visit this green space	NA - I do not visit this green space	NA - I do not visit this green space	Friends	Passive enjoyment (eg. resting, meditation), Passing by (on my way to elsewhere)	Public Transport	No preference	No preference. I like all green spaces equally	NA	NA	NA	NA	3	4	2	3	3	3	3
385	Online	18 - 20	Female	Single	No, student	0	4	Less than 5k	510516	Junior College	Less than once a week	1	4	2	6	2	6	5	5	5	5	Yearly	Once in 3 months	Once in 3 months	Once in 3 months	N.A. - None are near my house	N.A. - None are near my house	Once in 3 months	Once in 3 months	2h to 3h	2h to 3h	30 min to 1h	Less than 30 min	Alone, Friends, Immediate family members	Wildlife observation , Social activities , Passive enjoyment (eg. resting, meditation), Therapy (eg. visiting nature areas as recommended by doctors)	By foot, Bicycle, Public Transport	No preference	Yes	1	3	4	2	3	3	5	6	7	3	2
386	Online	18 - 20	Female	Single	No, student	0	4	25k - 30k	466580	Junior College	Less than once a week	1	2	5	6	1	6	7	5	5	2	Never	Once in 3 months	Once in 6 months	Never	Never	Once in 3 months	Never	Never	NA - I do not visit this green space	1h to 2h	1h to 2h	NA - I do not visit this green space	Friends, Distant family members, Immediate family members	Exercising, Social activities , Passive enjoyment (eg. resting, meditation), Passing by (on my way to elsewhere)	By foot, Car	No preference	Yes	1	4	3	2	5	5	5	2	2	3	3
387	Online	18 - 20	Male	Single	No, student	0	3	5k - 10k	659804	Junior College	2 times a week	1	2	1	2	1	5	6	6	7	5	Once in 6 months	Once in 3 months	Yearly	Once in 3 months	Yearly	N.A. - None are near my house	N.A. - None are near my house	N.A. - None are near my house	30 min to 1h	3h to 4h	Less than 30 min	30 min to 1h	Alone, Friends	Social activities , Passive enjoyment (eg. resting, meditation), Passing by (on my way to elsewhere)	By foot, Public Transport	No preference	No preference. I like all green spaces equally	NA	NA	NA	NA	5	7	5	5	3	1	1
388	Online	21 - 25	Female	Single	No, student	0	5	5k - 10k	541228	Junior College	Less than once a week	2	1	1	6	3	6	7	6	6	5	Never	Never	Never	Never	N.A. - None are near my house	N.A. - None are near my house	N.A. - None are near my house	N.A. - None are near my house	NA	NA	NA	NA	NA	NA	NA	Natural	Yes	3	4	2	1	4	4	5	5	4	3	2
389	Online	18 - 20	Female	Single	No, student	0	3	Less than 5k	596746	Junior College	2 times a week	1	5	2	6	1	7	6	6	7	4	Never	Never	Never	Never	N.A. - None are near my house	N.A. - None are near my house	N.A. - None are near my house	N.A. - None are near my house	NA	NA	NA	NA	NA	NA	NA	No preference	Yes	1	4	3	2	4	6	5	6	5	3	2
390	Online	21 - 25	Male	Single	No, student	0	4	10k - 15k	521150	Junior College	Less than once a week	1	1	1	5	2	6	7	5	7	7	Never	Never	Weekly	Never	N.A. - None are near my house	N.A. - None are near my house	Daily	N.A. - None are near my house	NA - I do not visit this green space	NA - I do not visit this green space	Less than 30 min	NA - I do not visit this green space	Alone, Immediate family members	Passing by (on my way to elsewhere)	By foot	No preference	Yes	1	3	4	2	4	7	5	5	1	3	1
391	Online	21 - 25	Male	Single	No, student	0	4	5k - 10k	509729	Junior College	3 times a week	5	5	3	6	3	6	5	6	6	3	Never	Once in 6 months	Never	Never	N.A. - None are near my house	N.A. - None are near my house	N.A. - None are near my house	N.A. - None are near my house	NA	NA	NA	NA	Blank	Blank	Blank	Natural	Yes	4	2	1	3	4	4	4	4	3	2	2
392	Online	21 - 25	Female	Single	No, student	0	1	Less than 5k	138600	Masters or PhD	3 times a week	1	3	1	6	6	6	6	6	6	5	Never	Yearly	Once in 6 months	Once in 6 months	Once in 6 months	Once in 3 months	Once in 3 months	Once in 3 months	More than 6h	5h to 6h	2h to 3h	1h to 2h	Alone, Friends	Wildlife observation , Passive enjoyment (eg. resting, meditation)	Public Transport	Natural	No preference. I like all green spaces equally	NA	NA	NA	NA	5	4	4	4	3	3	3
393	Online	18 - 20	Female	Single	No, student	0	4	5k - 10k	521144	Junior College	2 times a week	1	1	5	4	5	3	6	4	5	6	Never	Never	Never	Yearly	N.A. - None are near my house	Yearly	Weekly	Yearly	2h to 3h	More than 6h	1h to 2h	NA - I do not visit this green space	Alone, Friends, Immediate family members	Exercising, Social activities , Passive enjoyment (eg. resting, meditation), Passing by (on my way to elsewhere)	By foot, Public Transport	No preference	Yes	1	3	4	2	2	3	4	4	1	4	3
394	Online	21 - 25	Male	Single	No, student	0	5	Less than 5k	119081	Junior College	Once a week	1	2	5	6	6	6	6	6	3	3	Once in 6 months	Once in 6 months	Once in 6 months	Once in 6 months	N.A. - None are near my house	N.A. - None are near my house	Once in 3 months	Once in 3 months	2h to 3h	4h to 5h	30 min to 1h	1h to 2h	Alone	Wildlife observation , Exercising, Passive enjoyment (eg. resting, meditation)	By foot	Natural	No preference. I like all green spaces equally	NA	NA	NA	NA	3	3	3	4	5	4	1
395	Online	18 - 20	Female	Single	No, student	0	4	5k - 10k	14950	Accredited diploma	3 times a week	1	4	4	4	4	5	2	7	4	2	Once in 6 months	Once in 3 months	Monthly	Once in 3 months	Weekly	Monthly	Weekly	Monthly	1h to 2h	1h to 2h	1h to 2h	1h to 2h	Alone, Friends, Distant family members	Exercising, Social activities	By foot	Natural	Yes	3	2	4	1	1	2	1	1	1	4	3
396	Online	21 - 25	Female	Single	No, student	0	6	10k - 15k	118426	Junior College	3 times a week	4	5	1	6	2	7	6	7	6	1	Never	Yearly	Never	Never	N.A. - None are near my house	Weekly	N.A. - None are near my house	Never	NA - I do not visit this green space	30 min to 1h	30 min to 1h	NA - I do not visit this green space	Alone, Distant family members	Visiting with pets, Visiting with children, Passive enjoyment (eg. resting, meditation)	By foot, Public Transport, Car	Natural	Yes	2	4	1	3	5	6	7	6	6	3	3
397	Online	21 - 25	Female	Single	No, student	0	5	5k - 10k	640451	Junior College	Less than once a week	1	3	2	6	2	6	4	4	5	3	Yearly	Yearly	Never	Never	N.A. - None are near my house	N.A. - None are near my house	Never	Never	1h to 2h	1h to 2h	NA - I do not visit this green space	NA - I do not visit this green space	Friends	Wildlife observation , Social activities	Public Transport	Urban	Yes	4	3	1	2	6	6	6	6	6	2	2
398	Online	26 - 30	Female	Single	No, student	0	5	5k - 10k	600051	University	4 times a week	1	5	2	4	5	6	4	6	4	1	Yearly	Yearly	Once in 6 months	Yearly	N.A. - None are near my house	N.A. - None are near my house	N.A. - None are near my house	N.A. - None are near my house	NA	NA	NA	NA	Blank	Blank	Blank	Natural	Yes	4	3	2	1	5	6	6	5	4	3	3
399	Online	21 - 25	Female	Single	No, student	0	6	15k - 20k	455562	Junior College	2 times a week	1	1	4	7	6	6	5	7	2	6	Once in 6 months	Once in 6 months	Once in 3 months	3 times a week	N.A. - None are near my house	N.A. - None are near my house	N.A. - None are near my house	3 times a week	NA - I do not visit this green space	NA - I do not visit this green space	NA - I do not visit this green space	30 min to 1h	Alone	Exercising	By foot	No preference	Yes	1	2	3	4	6	7	7	7	6	3	2
400	Online	21 - 25	Male	Single	No, student	0	3	Less than 5k	760123	Junior College	3 times a week	1	3	1	4	2	5	6	4	4	3	Yearly	Yearly	Yearly	Monthly	N.A. - None are near my house	N.A. - None are near my house	Weekly	3 times a week	Less than 30 min	Less than 30 min	Less than 30 min	Less than 30 min	Alone, Friends	Exercising, Passing by (on my way to elsewhere)	By foot, Public Transport	No preference	No preference. I like all green spaces equally	NA	NA	NA	NA	4	4	4	2	2	3	2
401	Online	18 - 20	Female	Single	No, student	0	5	Less than 5k	510636	Junior College	Less than once a week	2	6	5	6	2	4	3	6	5	6	Never	3 times a week	Never	Never	N.A. - None are near my house	Never	Never	Never	NA	NA	NA	NA	Blank	Blank	Blank	Natural	No preference. I like all green spaces equally	NA	NA	NA	NA	5	5	6	6	5	2	2
402	Online	21 - 25	Female	Single	No, student	0	3	Less than 5k	118430	University	Less than once a week	3	4	4	4	4	4	4	5	4	4	Yearly	Once in 3 months	Monthly	Yearly	Once in 3 months	Once in 3 months	Once in 3 months	Yearly	1h to 2h	Less than 30 min	Less than 30 min	Less than 30 min	Friends	Social activities , Passing by (on my way to elsewhere)	By foot, Public Transport	Natural	No preference. I like all green spaces equally	NA	NA	NA	NA	4	5	4	3	3	3	2
403	Online	18 - 20	Female	Single	No, student	0	5	10k - 15k	528842	Junior College	Less than once a week	1	6	6	4	7	2	3	1	1	5	Yearly	Yearly	Never	Never	N.A. - None are near my house	N.A. - None are near my house	Weekly	N.A. - None are near my house	1h to 2h	Less than 30 min	Less than 30 min	NA - I do not visit this green space	Alone, Strangers, Friends, Immediate family members	Exercising, Passing by (on my way to elsewhere)	By foot, Public Transport	Urban	Yes	3	4	2	1	5	6	6	6	6	5	4
404	Online	18 - 20	Female	Single	Yes, part time or temporary	0	4	5k - 10k	Blank	Junior College	2 times a week	1	4	4	3	3	5	4	5	4	3	Once in 3 months	Yearly	Never	Never	N.A. - None are near my house	Once in 3 months	3 times a week	Once in 6 months	3h to 4h	30 min to 1h	30 min to 1h	NA - I do not visit this green space	Alone	Exercising, enjoy nature	By foot, Public Transport	No preference	Yes	4	2	3	1	4	4	4	3	4	3	1
405	Online	18 - 20	Male	Single	No, student	0	3	5k - 10k	544915	Junior College	Less than once a week	1	6	6	7	5	5	6	6	6	5	Yearly	Never	Never	Never	N.A. - None are near my house	Never	Never	Never	5h to 6h	NA - I do not visit this green space	NA - I do not visit this green space	NA - I do not visit this green space	Friends	Exercising, Social activities	Public Transport	Urban	No preference. I like all green spaces equally	NA	NA	NA	NA	6	6	6	5	5	3	2
406	Online	18 - 20	Female	Single	No, student	0	6	10k - 15k	545382	Junior College	Once a week	1	3	2	6	1	5	5	2	6	7	Never	Never	Never	Weekly	N.A. - None are near my house	N.A. - None are near my house	N.A. - None are near my house	N.A. - None are near my house	NA - I do not visit this green space	NA - I do not visit this green space	NA - I do not visit this green space	1h to 2h	Immediate family members	Exercising	Bicycle	No preference	Yes	1	2	3	4	5	6	4	5	3	2	1
407	Online	18 - 20	Female	Single	No, student	0	4	Less than 5k	150036	Junior College	Less than once a week	2	2	6	6	7	3	5	5	2	4	Once in 3 months	Once in 6 months	Monthly	Once in 6 months	N.A. - None are near my house	N.A. - None are near my house	Monthly	N.A. - None are near my house	2h to 3h	NA - I do not visit this green space	1h to 2h	Less than 30 min	Immediate family members	Exercising, Passing by (on my way to elsewhere)	By foot, Public Transport	No preference	No preference. I like all green spaces equally	NA	NA	NA	NA	3	3	3	2	2	4	2
408	Online	21 - 25	Female	Single	No, student	0	4	5k - 10k	680608	University	Less than once a week	1	4	2	5	5	7	4	5	3	3	Never	Never	Never	Never	N.A. - None are near my house	N.A. - None are near my house	N.A. - None are near my house	N.A. - None are near my house	NA	NA	NA	NA	NA	NA	NA	Natural	Yes	4	1	2	3	2	2	4	3	6	3	4
409	Online	18 - 20	Female	Single	No, student	0	5	Less than 5k	760240	Junior College	Once a week	3	7	5	5	7	7	4	4	3	3	Once in 6 months	Once in 3 months	Monthly	Monthly	N.A. - None are near my house	N.A. - None are near my house	Monthly	Monthly	1h to 2h	1h to 2h	2h to 3h	Less than 30 min	Alone, Friends, Immediate family members	Visiting with children, Exercising, Social activities	By foot, Public Transport	Natural	Yes	4	3	2	1	4	3	5	5	4	4	1
410	Online	18 - 20	Female	Single	No, student	0	4	Less than 5k	560523	Junior College	Less than once a week	1	6	2	6	1	6	1	6	7	1	Never	Once in 6 months	Never	Never	N.A. - None are near my house	Once in 6 months	N.A. - None are near my house	Never	NA - I do not visit this green space	3h to 4h	NA - I do not visit this green space	NA - I do not visit this green space	Alone, Friends, Immediate family members	Social activities , Passing by (on my way to elsewhere)	By foot, Public Transport	No preference	No preference. I like all green spaces equally	NA	NA	NA	NA	6	6	7	6	5	2	1
411	Online	21 - 25	Male	Single	No, student	0	5	10k - 15k	591501	Junior College	2 times a week	2	5	3	6	3	5	5	5	4	3	Yearly	Once in 6 months	Once in 6 months	Once in 3 months	Once in 3 months	Monthly	Monthly	Monthly	30 min to 1h	1h to 2h	30 min to 1h	1h to 2h	Alone, Friends	Passive enjoyment (eg. resting, meditation), Therapy (eg. visiting nature areas as recommended by doctors)	By foot	No preference	Yes	3	1	2	4	2	6	5	3	6	4	2
412	Online	31 - 35	Female	Single	No, student	0	3	Less than 5k	560534	Masters or PhD	3 times a week	1	1	1	6	3	5	7	6	5	3	Once in 6 months	Once in 6 months	Yearly	Yearly	N.A. - None are near my house	Once in 6 months	Yearly	Yearly	2h to 3h	2h to 3h	1h to 2h	1h to 2h	Alone, Friends	Wildlife observation , Exercising, Social activities	Public Transport	Natural	Yes	4	2	3	1	3	6	4	3	3	3	2
413	Online	21 - 25	Female	Single	No, student	0	5	Less than 5k	650201	Polytechnic	2 times a week	1	1	1	5	6	4	7	6	5	6	Yearly	Yearly	Never	Never	N.A. - None are near my house	N.A. - None are near my house	Never	Never	4h to 5h	5h to 6h	NA - I do not visit this green space	NA - I do not visit this green space	Alone, Friends, Immediate family members	Exercising, Social activities , Passive enjoyment (eg. resting, meditation), Therapy (eg. visiting nature areas as recommended by doctors)	Public Transport	Natural	Yes	4	3	2	1	4	4	5	4	2	3	3
414	Online	18 - 20	Female	Single	No, student	0	4	15k - 20k	120609	Junior College	2 times a week	1	2	1	6	2	5	7	6	6	4	Yearly	Once in 6 months	Never	Never	N.A. - None are near my house	Once in 6 months	Weekly	Weekly	2h to 3h	2h to 3h	30 min to 1h	30 min to 1h	Friends, Immediate family members	Exercising, Passive enjoyment (eg. resting, meditation), Passing by (on my way to elsewhere)	By foot, Public Transport	Urban	No preference. I like all green spaces equally	NA	NA	NA	NA	6	5	5	5	5	3	2
415	Online	18 - 20	Female	Single	No, student	0	4	5k - 10k	120459	Junior College	2 times a week	2	5	3	6	3	5	2	5	4	5	Once in 3 months	Yearly	Yearly	Yearly	Yearly	Yearly	Yearly	Yearly	3h to 4h	30 min to 1h	30 min to 1h	30 min to 1h	Immediate family members	Exercising, Social activities , Passing by (on my way to elsewhere)	Car	Urban	Yes	4	3	2	1	4	4	5	5	3	3	2
416	Online	18 - 20	Female	Single	No, student	0	4	5k - 10k	120459	Junior College	2 times a week	2	5	3	6	3	5	2	5	4	5	Once in 3 months	Yearly	Yearly	Yearly	Yearly	Yearly	Yearly	Yearly	3h to 4h	30 min to 1h	30 min to 1h	30 min to 1h	Immediate family members	Exercising, Social activities , Passing by (on my way to elsewhere)	Car	Urban	Yes	4	3	2	1	4	4	5	5	3	3	2
417	Online	18 - 20	Female	Single	No, student	0	4	5k - 10k	120459	Junior College	2 times a week	2	5	3	6	3	5	2	5	4	5	Once in 3 months	Yearly	Yearly	Yearly	Yearly	Yearly	Yearly	Yearly	3h to 4h	30 min to 1h	30 min to 1h	30 min to 1h	Immediate family members	Exercising, Social activities , Passing by (on my way to elsewhere)	Car	Urban	Yes	4	3	2	1	4	4	5	5	3	3	2
418	Online	21 - 25	Male	Single	No, student	0	3	Less than 5k	560523	Junior College	Less than once a week	3	6	2	2	4	5	6	6	6	5	Yearly	Once in 6 months	Once in 3 months	Once in 3 months	Once in 6 months	Once in 3 months	Daily	Daily	2h to 3h	Less than 30 min	1h to 2h	30 min to 1h	Alone, Friends	Wildlife observation , Visiting with children, Exercising, Social activities , Passive enjoyment (eg. resting, meditation), Passing by (on my way to elsewhere)	By foot, Bicycle, Public Transport	Natural	Yes	4	2	3	1	5	4	4	2	2	3	2
419	Online	18 - 20	Female	Single	Yes, part time or temporary	0	3	5k - 10k	640743	University	Less than once a week	1	5	5	2	2	3	3	6	6	2	Never	Yearly	Once in 3 months	Never	N.A. - None are near my house	Once in 3 months	Once in 3 months	N.A. - None are near my house	NA - I do not visit this green space	Less than 30 min	Less than 30 min	NA - I do not visit this green space	Alone, Friends	Passive enjoyment (eg. resting, meditation), Passing by (on my way to elsewhere)	By foot	Natural	Yes	2	3	4	1	6	6	6	5	3	3	4
420	Online	21 - 25	Male	Single	No, student	0	5	5k - 10k	119617	Junior College	5 times a week	3	4	5	6	5	4	4	6	6	4	Yearly	Once in 6 months	Never	Never	Once in 6 months	Once in 6 months	Monthly	N.A. - None are near my house	4h to 5h	4h to 5h	2h to 3h	Less than 30 min	Friends	Social activities , Passive enjoyment (eg. resting, meditation), Passing by (on my way to elsewhere)	By foot, Public Transport, Car	No preference	No preference. I like all green spaces equally	NA	NA	NA	NA	5	5	7	6	6	3	3
421	Online	21 - 25	Female	Single	Yes, part time or temporary	0	4	Less than 5k	550417	Junior College	5 times a week	1	6	3	3	5	6	4	6	5	6	Yearly	Once in 6 months	Weekly	Weekly	N.A. - None are near my house	N.A. - None are near my house	Weekly	Weekly	2h to 3h	1h to 2h	30 min to 1h	30 min to 1h	Alone	Exercising	By foot, Public Transport	No preference	No preference. I like all green spaces equally	NA	NA	NA	NA	4	6	6	6	5	3	3
422	Online	18 - 20	Female	Single	No, unemployed and looking for job	0	4	Less than 5k	509504	Junior College	Less than once a week	1	5	3	4	5	6	4	5	5	4	Never	Once in 6 months	Never	Never	N.A. - None are near my house	Once in 6 months	Once in 3 months	Once in 6 months	NA - I do not visit this green space	4h to 5h	2h to 3h	NA - I do not visit this green space	Acquaintances, Friends, Distant family members, Immediate family members	Exercising, Social activities , Passive enjoyment (eg. resting, meditation), Passing by (on my way to elsewhere)	By foot, Bicycle, Car	No preference	No preference. I like all green spaces equally	NA	NA	NA	NA	3	3	3	3	3	3	2
423	Online	31 - 35	Male	Single	Yes, part time or temporary	0	2	5k - 10k	310091	University	Once a week	2	5	7	7	1	7	5	7	7	1	Yearly	Once in 6 months	Weekly	Never	N.A. - None are near my house	Yearly	Once in 6 months	N.A. - None are near my house	NA - I do not visit this green space	4h to 5h	1h to 2h	NA - I do not visit this green space	Acquaintances, Friends	Exercising, Social activities , Passive enjoyment (eg. resting, meditation), Passing by (on my way to elsewhere), Therapy (eg. visiting nature areas as recommended by doctors)	By foot, Car	Natural	Yes	2	3	1	4	7	7	7	7	1	1	2
424	Online	18 - 20	Female	Single	No, student	0	4	5k - 10k	538800	Junior College	Less than once a week	1	6	5	7	7	3	7	6	5	3	Never	Yearly	Once in 6 months	Once in 3 months	N.A. - None are near my house	N.A. - None are near my house	N.A. - None are near my house	Once in 3 months	NA - I do not visit this green space	1h to 2h	1h to 2h	1h to 2h	Immediate family members	Exercising, Passive enjoyment (eg. resting, meditation), Passing by (on my way to elsewhere)	By foot, Car	No preference	Yes	1	2	3	4	7	7	7	7	5	2	2
425	Online	18 - 20	Female	Single	Yes, full time	0	4	5k - 10k	118425	University	2 times a week	2	2	6	7	1	5	6	6	7	2	Once in 3 months	Monthly	Monthly	Never	Never	Never	Never	Never	2h to 3h	3h to 4h	3h to 4h	1h to 2h	Immediate family members	Exercising, Passive enjoyment (eg. resting, meditation)	Car	Natural	Yes	1	4	3	2	5	5	6	6	7	2	3
426	Online	21 - 25	Female	Single	No, student	0	2	25k - 30k	588176	University	3 times a week	1	5	7	6	3	6	4	7	6	4	Never	Once in 6 months	Once in 3 months	Yearly	Once in 6 months	N.A. - None are near my house	N.A. - None are near my house	N.A. - None are near my house	3h to 4h	3h to 4h	NA - I do not visit this green space	NA - I do not visit this green space	Alone, Acquaintances, Friends	Exercising, Social activities , Passing by (on my way to elsewhere)	By foot, Public Transport	Natural	Yes	1	2	3	4	4	4	4	5	3	3	3
427	Online	18 - 20	Female	Single	No, student	0	4	10k - 15k	820294	Junior College	Less than once a week	1	6	2	4	4	5	3	5	5	2	Never	Never	Never	Never	Never	Never	Never	Never	NA	NA	NA	NA	NA	NA	NA	No preference	No preference. I like all green spaces equally	NA	NA	NA	NA	6	6	6	6	6	1	1
428	Online	18 - 20	Female	Single	No, student	0	4	5k - 10k	680420	Junior College	2 times a week	1	6	4	3	5	6	5	5	5	6	Once in 6 months	Yearly	Once in 6 months	Never	N.A. - None are near my house	Once in 3 months	Never	3 times a week	1h to 2h	30 min to 1h	NA - I do not visit this green space	30 min to 1h	Alone, Friends, Immediate family members	Exercising, Social activities , Passive enjoyment (eg. resting, meditation)	By foot, Public Transport, Car	No preference	No preference. I like all green spaces equally	NA	NA	NA	NA	6	6	6	5	5	3	2
429	Online	18 - 20	Female	Single	No, student	0	4	Less than 5k	530918	Junior College	Once a week	1	3	3	5	5	5	6	5	6	5	Never	Monthly	Never	Never	N.A. - None are near my house	N.A. - None are near my house	Never	N.A. - None are near my house	NA - I do not visit this green space	3h to 4h	NA - I do not visit this green space	NA - I do not visit this green space	Acquaintances, Friends	Visiting with pets	By foot, Public Transport, Car	No preference	Yes	1	4	3	2	4	5	5	5	3	3	2
430	Online	21 - 25	Female	Single	No, student	0	4	Less than 5k	730309	University	Once a week	1	5	2	6	2	2	2	6	5	6	Never	Once in 3 months	Never	Never	N.A. - None are near my house	N.A. - None are near my house	Never	Never	NA - I do not visit this green space	3h to 4h	NA - I do not visit this green space	NA - I do not visit this green space	Friends	Exercising, Social activities	Car	No preference	Yes	1	4	3	2	6	6	6	5	6	3	2
431	Online	21 - 25	Female	Single	No, student	0	5	Less than 5k	570264	Accredited diploma	Less than once a week	5	2	2	5	3	5	5	5	5	4	Yearly	Yearly	Never	Yearly	N.A. - None are near my house	Yearly	Once in 6 months	N.A. - None are near my house	2h to 3h	2h to 3h	Less than 30 min	NA - I do not visit this green space	Alone, Friends, Immediate family members	Wildlife observation , Exercising, Social activities , Passive enjoyment (eg. resting, meditation), Passing by (on my way to elsewhere)	By foot, Public Transport	Natural	Yes	2	3	4	1	5	5	4	4	2	3	2
432	Online	21 - 25	Female	Single	No, student	0	8	35k - 40k	350139	Junior College	2 times a week	1	5	5	6	4	5	5	5	3	3	Never	Never	Never	Never	N.A. - None are near my house	N.A. - None are near my house	N.A. - None are near my house	N.A. - None are near my house	NA	NA	NA	NA	NA	NA	NA	Urban	I don't like to visit any type of green space at all	NA	NA	NA	NA	5	6	5	6	6	3	3
433	Online	21 - 25	Female	Single	No, student	0	4	5k - 10k	570236	Polytechnic	Less than once a week	1	3	5	4	1	6	5	4	6	3	Never	Once in 3 months	Never	Never	N.A. - None are near my house	Monthly	N.A. - None are near my house	N.A. - None are near my house	NA - I do not visit this green space	1h to 2h	NA - I do not visit this green space	NA - I do not visit this green space	Alone, Friends, Immediate family members	Exercising, Social activities	By foot	Natural	No preference. I like all green spaces equally	NA	NA	NA	NA	4	5	5	3	3	3	3
434	Online	21 - 25	Female	Single	No, student	0	5	Less than 5k	541223	Junior College	Less than once a week	1	2	2	5	5	2	6	5	5	6	Yearly	Yearly	Yearly	Never	N.A. - None are near my house	Once in 3 months	N.A. - None are near my house	Once in 3 months	1h to 2h	1h to 2h	30 min to 1h	1h to 2h	Alone, Friends, Immediate family members	Exercising	By foot, Bicycle, Public Transport	No preference	Yes	4	3	1	2	4	6	6	6	4	4	3
435	Online	18 - 20	Female	Single	No, student	0	5	Less than 5k	670241	Junior College	Less than once a week	1	2	2	3	5	4	5	4	3	5	Never	Never	Never	Never	N.A. - None are near my house	N.A. - None are near my house	Never	Never	NA	NA	NA	NA	NA	NA	NA	Urban	Yes	3	4	2	1	3	7	7	3	3	3	1
436	Online	21 - 25	Male	Single	Yes, part time or temporary	0	4	5k - 10k	120376	Junior College	Once a week	1	3	6	5	5	4	6	5	6	4	Never	Once in 6 months	Weekly	Once in 3 months	Monthly	Weekly	Weekly	Weekly	1h to 2h	1h to 2h	1h to 2h	1h to 2h	Alone	Passive enjoyment (eg. resting, meditation)	Public Transport	Natural	No preference. I like all green spaces equally	NA	NA	NA	NA	5	6	4	4	6	2	2
437	Online	21 - 25	Female	Single	No, student	0	5	10k - 15k	640259	Junior College	Less than once a week	1	6	2	5	5	6	3	5	6	2	Yearly	Monthly	Once in 3 months	Once in 6 months	N.A. - None are near my house	N.A. - None are near my house	N.A. - None are near my house	N.A. - None are near my house	NA	NA	NA	NA	Blank	Blank	Blank	No preference	No preference. I like all green spaces equally	NA	NA	NA	NA	5	6	5	3	3	3	3
438	Online	18 - 20	Female	Single	No, student	0	6	10k - 15k	530720	Junior College	Less than once a week	1	2	5	5	3	5	6	5	6	5	Yearly	Once in 3 months	Never	Once in 3 months	N.A. - None are near my house	N.A. - None are near my house	Never	Once in 3 months	3h to 4h	30 min to 1h	30 min to 1h	1h to 2h	Alone, Friends, Immediate family members	Visiting with pets, Exercising	By foot, Bicycle	Urban	Yes	4	2	1	3	3	4	4	3	5	3	3
439	Online	18 - 20	Male	Single	No, student	0	4	5k - 10k	532986	Junior College	2 times a week	1	4	2	6	3	7	4	6	6	3	Yearly	Once in 6 months	Once in 3 months	Monthly	N.A. - None are near my house	Once in 6 months	Once in 3 months	3 times a week	2h to 3h	2h to 3h	Less than 30 min	30 min to 1h	Alone, Friends	Exercising, Social activities , Passive enjoyment (eg. resting, meditation), Passing by (on my way to elsewhere)	By foot, Public Transport	Natural	No preference. I like all green spaces equally	NA	NA	NA	NA	5	5	5	5	2	3	2
440	Online	18 - 20	Female	Single	No, student	0	4	5k - 10k	520128	Junior College	4 times a week	1	2	4	6	6	5	7	6	4	4	Never	Yearly	Never	Yearly	N.A. - None are near my house	N.A. - None are near my house	Once in 6 months	Once in 3 months	NA - I do not visit this green space	2h to 3h	30 min to 1h	30 min to 1h	Alone, Friends, Immediate family members	Exercising, Passing by (on my way to elsewhere)	By foot, Bicycle, Public Transport	No preference	Yes	1	4	3	2	6	6	6	6	6	4	3
441	Online	18 - 20	Female	Single	Yes, part time or temporary	0	4	Less than 5k	119617	Junior College	3 times a week	1	6	1	4	2	7	3	6	6	6	Once in 3 months	Once in 6 months	Once in 6 months	Once in 6 months	Once in 3 months	Once in 3 months	Once in 3 months	Once in 3 months	5h to 6h	4h to 5h	3h to 4h	1h to 2h	Friends	Social activities , Passive enjoyment (eg. resting, meditation)	By foot, Bicycle, Public Transport	Natural	No preference. I like all green spaces equally	NA	NA	NA	NA	5	6	6	4	6	3	2
442	Online	18 - 20	Female	Single	No, student	0	5	Less than 5k	730767	University	Less than once a week	1	5	3	6	4	6	6	6	6	4	Once in 6 months	Once in 6 months	Monthly	Once in 3 months	N.A. - None are near my house	N.A. - None are near my house	Once in 3 months	Once in 3 months	1h to 2h	2h to 3h	30 min to 1h	1h to 2h	Alone, Friends	Wildlife observation , Exercising, Social activities , Passive enjoyment (eg. resting, meditation), Passing by (on my way to elsewhere)	By foot, Bicycle	Natural	No preference. I like all green spaces equally	NA	NA	NA	NA	4	4	5	4	4	3	3
443	Online	21 - 25	Male	Single	No, student	0	3	25k - 30k	570113	University	2 times a week	1	2	4	7	6	7	7	3	7	1	Once in 6 months	Once in 3 months	Never	Never	N.A. - None are near my house	Monthly	N.A. - None are near my house	N.A. - None are near my house	1h to 2h	1h to 2h	30 min to 1h	Less than 30 min	Alone, Immediate family members	Exercising, Social activities , Passive enjoyment (eg. resting, meditation), Passing by (on my way to elsewhere), Therapy (eg. visiting nature areas as recommended by doctors)	By foot, Bicycle	No preference	Yes	4	3	2	1	6	6	6	7	3	3	3
444	Online	18 - 20	Female	Single	No, student	0	4	Less than 5k	120420	Junior College	Less than once a week	1	3	2	4	4	7	6	6	6	4	Never	Never	Never	Never	N.A. - None are near my house	N.A. - None are near my house	3 times a week	N.A. - None are near my house	NA - I do not visit this green space	NA - I do not visit this green space	Less than 30 min	NA - I do not visit this green space	Alone, Friends, Immediate family members	Exercising, Passing by (on my way to elsewhere)	By foot	Natural	Yes	3	1	4	2	2	7	6	4	2	3	2
445	Online	18 - 20	Female	Single	No, student	0	5	Less than 5k	400020	Junior College	3 times a week	2	5	4	5	3	6	3	5	4	4	Yearly	Monthly	Weekly	Never	N.A. - None are near my house	Monthly	Weekly	Never	2h to 3h	2h to 3h	Less than 30 min	NA - I do not visit this green space	Friends, Immediate family members	Exercising, Social activities , Passing by (on my way to elsewhere)	By foot, Public Transport	No preference	No preference. I like all green spaces equally	NA	NA	NA	NA	4	4	4	4	3	3	2
446	Online	18 - 20	Female	Single	No, student	0	4	Less than 5k	680668	Junior College	Less than once a week	1	4	5	5	2	6	5	5	7	1	Never	Once in 3 months	Once in 3 months	Never	Never	N.A. - None are near my house	Once in 3 months	N.A. - None are near my house	NA - I do not visit this green space	2h to 3h	2h to 3h	NA - I do not visit this green space	Friends	Social activities , Passing by (on my way to elsewhere)	By foot, Public Transport	Urban	Yes	2	3	4	1	4	4	6	5	3	2	3
447	Online	21 - 25	Female	Single	No, student	0	4	10k - 15k	550125	University	Once a week	1	3	5	6	7	5	5	3	1	6	Once in 3 months	Monthly	Monthly	Once in 3 months	N.A. - None are near my house	Once in 3 months	Monthly	N.A. - None are near my house	2h to 3h	3h to 4h	30 min to 1h	1h to 2h	Alone, Friends, Immediate family members	Exercising, Social activities	By foot, Bicycle, Car	Natural	Yes	3	4	1	2	6	6	6	7	5	4	3
448	Online	21 - 25	Female	Single	No, student	0	5	40k - 45k	455332	Junior College	2 times a week	1	2	4	5	4	5	6	4	3	4	Never	Once in 6 months	Never	Never	N.A. - None are near my house	N.A. - None are near my house	N.A. - None are near my house	3 times a week	1h to 2h	30 min to 1h	Less than 30 min	Less than 30 min	Friends, Immediate family members	Passing by (on my way to elsewhere), To play with my neighbour's cat :D	By foot, Public Transport	Urban	No preference. I like all green spaces equally	NA	NA	NA	NA	4	4	5	5	3	3	2
449	Online	21 - 25	Female	Single	No, student	0	7	15k - 20k	489929	Junior College	Less than once a week	1	3	1	3	3	5	5	5	5	3	Never	Once in 3 months	Never	Monthly	N.A. - None are near my house	N.A. - None are near my house	N.A. - None are near my house	Monthly	NA - I do not visit this green space	NA - I do not visit this green space	NA - I do not visit this green space	1h to 2h	Friends, Immediate family members	Exercising	By foot, Bicycle, Public Transport	No preference	No preference. I like all green spaces equally	NA	NA	NA	NA	5	5	5	3	5	3	2
450	Online	21 - 25	Female	Single	Yes, part time or temporary	0	3	Less than 5k	530702	University	Less than once a week	3	5	5	6	6	6	6	7	6	4	Yearly	Once in 3 months	Once in 6 months	Yearly	N.A. - None are near my house	Once in 3 months	Once in 3 months	Once in 6 months	NA - I do not visit this green space	1h to 2h	1h to 2h	NA - I do not visit this green space	Friends, Immediate family members	Exercising, Social activities , Passive enjoyment (eg. resting, meditation)	Public Transport	Urban	Yes	1	3	2	4	6	6	6	7	7	4	3
451	Online	21 - 25	Male	Single	No, student	0	5	Less than 5k	530956	Junior College	3 times a week	1	6	6	7	1	6	5	6	7	1	Once in 6 months	Once in 3 months	Weekly	Monthly	N.A. - None are near my house	Monthly	Weekly	Monthly	1h to 2h	3h to 4h	30 min to 1h	1h to 2h	Alone, Friends	Wildlife observation , Exercising, Social activities , Passing by (on my way to elsewhere)	Public Transport	Natural	No preference. I like all green spaces equally	NA	NA	NA	NA	5	6	4	4	2	2	1
452	Online	18 - 20	Female	Single	No, student	0	3	5k - 10k	550228	Junior College	Less than once a week	2	2	2	4	2	4	6	3	5	4	Never	Yearly	Never	Yearly	N.A. - None are near my house	N.A. - None are near my house	Once in 3 months	N.A. - None are near my house	NA - I do not visit this green space	NA - I do not visit this green space	NA - I do not visit this green space	2h to 3h	Friends	Social activities	Public Transport	No preference	No preference. I like all green spaces equally	NA	NA	NA	NA	2	3	3	3	3	3	3
453	Online	21 - 25	Female	Single	No, student	0	7	10k - 15k	689096	University	2 times a week	2	2	6	6	5	5	6	3	3	5	Yearly	Never	Never	Never	Once in 6 months	Never	Never	Daily	1h to 2h	NA - I do not visit this green space	NA - I do not visit this green space	1h to 2h	Alone, Friends	Exercising, Passive enjoyment (eg. resting, meditation), Passing by (on my way to elsewhere)	By foot, Public Transport, Car	No preference	Yes	2	1	3	4	5	5	5	5	3	3	3
454	Online	18 - 20	Female	Single	No, student	0	5	45k - 50k	535661	Junior College	Once a week	3	3	5	3	7	5	6	5	3	3	Yearly	Yearly	Yearly	Never	N.A. - None are near my house	Once in 6 months	Monthly	Monthly	2h to 3h	1h to 2h	30 min to 1h	30 min to 1h	Alone, Immediate family members	Wildlife observation , Exercising, Passive enjoyment (eg. resting, meditation), Passing by (on my way to elsewhere), photography	By foot	No preference	Yes	3	2	4	1	5	7	6	6	3	3	4
455	Online	21 - 25	Female	Single	Yes, part time or temporary	0	5	5k - 10k	120711	University	4 times a week	1	6	5	5	7	7	3	5	5	1	Yearly	Yearly	Monthly	Never	N.A. - None are near my house	N.A. - None are near my house	Monthly	N.A. - None are near my house	3h to 4h	NA - I do not visit this green space	1h to 2h	NA - I do not visit this green space	Alone	Exercising, Passive enjoyment (eg. resting, meditation)	By foot, Bicycle, Public Transport, Car	Natural	Yes	3	2	4	1	4	2	2	5	2	4	2
456	Online	26 - 30	Female	Single	No, student	0	5	10k - 15k	268817	University	2 times a week	1	2	1	6	6	5	7	7	5	6	Once in 6 months	Once in 6 months	Never	Once in 6 months	N.A. - None are near my house	Weekly	Weekly	N.A. - None are near my house	3h to 4h	2h to 3h	30 min to 1h	2h to 3h	Alone, Friends	Exercising, Passive enjoyment (eg. resting, meditation)	By foot, Public Transport	Natural	No preference. I like all green spaces equally	NA	NA	NA	NA	5	6	5	5	6	3	2
457	Online	21 - 25	Female	Single	No, student	0	5	5k - 10k	348194	Junior College	Less than once a week	1	2	5	4	5	4	5	5	4	6	Never	Never	Never	Never	Never	Never	Never	Never	NA	NA	NA	NA	NA	NA	NA	Urban	Yes	1	2	3	4	6	6	6	6	6	3	3
458	Online	21 - 25	Female	Single	No, student	0	4	Less than 5k	750334	Polytechnic	3 times a week	4	5	3	4	6	5	5	6	3	5	Once in 3 months	Weekly	Weekly	3 times a week	N.A. - None are near my house	N.A. - None are near my house	N.A. - None are near my house	Daily	2h to 3h	3h to 4h	1h to 2h	30 min to 1h	Alone, Friends	Exercising, Social activities , Passive enjoyment (eg. resting, meditation)	Car	Natural	No preference. I like all green spaces equally	NA	NA	NA	NA	2	2	5	4	1	3	3
459	Online	26 - 30	Female	Single	No, student	0	4	5k - 10k	752467	Masters or PhD	Less than once a week	1	6	4	5	5	2	6	5	3	7	Yearly	Yearly	Yearly	Never	N.A. - None are near my house	N.A. - None are near my house	N.A. - None are near my house	N.A. - None are near my house	NA	NA	NA	NA	Blank	Blank	Blank	Natural	Yes	4	2	1	3	4	3	3	3	3	4	3
460	Online	18 - 20	Female	Single	No, student	0	5	45k - 50k	559556	Junior College	Less than once a week	1	6	2	5	6	7	3	6	5	3	Yearly	Once in 6 months	Monthly	Once in 6 months	N.A. - None are near my house	N.A. - None are near my house	Monthly	N.A. - None are near my house	2h to 3h	1h to 2h	30 min to 1h	NA - I do not visit this green space	Alone, Friends, Immediate family members	Visiting with pets, Visiting with children, Exercising, Passing by (on my way to elsewhere)	By foot, Public Transport, Car	No preference	Yes	4	3	2	1	3	5	6	7	3	3	3
461	Online	21 - 25	Male	Single	No, student	0	4	Less than 5k	590013	Junior College	2 times a week	1	6	4	6	4	6	5	6	6	5	Once in 6 months	Once in 6 months	Monthly	Once in 6 months	Yearly	Yearly	Monthly	Monthly	1h to 2h	3h to 4h	1h to 2h	2h to 3h	Alone, Friends	Exercising, Social activities , Passing by (on my way to elsewhere)	By foot, Public Transport	Natural	Yes	4	3	1	2	5	6	6	6	6	2	2
462	Online	21 - 25	Female	Single	No, student	0	7	5k - 10k	809476	Junior College	Less than once a week	1	2	2	3	3	6	5	6	6	2	Monthly	Once in 6 months	Yearly	Yearly	N.A. - None are near my house	Once in 6 months	N.A. - None are near my house	N.A. - None are near my house	2h to 3h	2h to 3h	2h to 3h	30 min to 1h	Alone, Acquaintances, Friends	Wildlife observation , Passive enjoyment (eg. resting, meditation), Passing by (on my way to elsewhere)	By foot, Public Transport	No preference	No preference. I like all green spaces equally	NA	NA	NA	NA	3	4	6	4	4	3	3
463	Online	18 - 20	Female	Single	No, student	0	6	5k - 10k	760820	Junior College	Once a week	1	2	5	3	5	5	5	5	5	5	Yearly	Once in 6 months	Once in 6 months	Once in 6 months	N.A. - None are near my house	N.A. - None are near my house	Never	Never	NA - I do not visit this green space	NA - I do not visit this green space	30 min to 1h	30 min to 1h	Alone, Friends	Exercising, Social activities , Passing by (on my way to elsewhere), Therapy (eg. visiting nature areas as recommended by doctors)	By foot, Public Transport, Car	No preference	Yes	3	1	2	4	2	6	5	2	2	2	3
464	Online	18 - 20	Female	Single	No, student	0	5	15k - 20k	540254	Junior College	2 times a week	5	3	3	4	5	4	5	5	3	4	Yearly	Once in 3 months	Once in 6 months	Once in 6 months	N.A. - None are near my house	N.A. - None are near my house	Monthly	Once in 3 months	1h to 2h	2h to 3h	30 min to 1h	Less than 30 min	Alone, Friends, Immediate family members	Exercising, Social activities , Passive enjoyment (eg. resting, meditation), Passing by (on my way to elsewhere)	By foot, Public Transport	No preference	Yes	2	4	3	1	2	3	1	2	1	4	2
465	Online	21 - 25	Male	Single	No, student	0	5	15k - 20k	510152	University	3 times a week	2	5	3	5	5	5	4	5	5	4	Never	Yearly	Never	Never	N.A. - None are near my house	N.A. - None are near my house	N.A. - None are near my house	N.A. - None are near my house	3h to 4h	4h to 5h	NA - I do not visit this green space	3h to 4h	Alone, Friends, Immediate family members	Exercising, Passing by (on my way to elsewhere)	By foot	No preference	No preference. I like all green spaces equally	NA	NA	NA	NA	4	5	5	4	4	3	2
466	Online	21 - 25	Male	Single	No, student	0	4	5k - 10k	641517	Junior College	2 times a week	2	6	5	5	2	6	1	6	5	2	Once in 6 months	Once in 6 months	Never	Never	N.A. - None are near my house	Weekly	Monthly	Monthly	NA - I do not visit this green space	30 min to 1h	30 min to 1h	Less than 30 min	Alone, Immediate family members	Exercising, Social activities , Passing by (on my way to elsewhere)	By foot, Bicycle	No preference	No preference. I like all green spaces equally	NA	NA	NA	NA	6	7	7	7	5	2	2
467	Online	18 - 20	Female	Single	No, student	0	6	5k - 10k	730405	Junior College	Less than once a week	1	2	2	5	4	5	6	5	5	6	Yearly	Yearly	Yearly	Once in 6 months	N.A. - None are near my house	N.A. - None are near my house	Never	Once in 6 months	2h to 3h	3h to 4h	1h to 2h	30 min to 1h	Alone, Friends, Immediate family members	Exercising, Social activities	By foot, Public Transport, Car	No preference	Yes	1	3	2	4	4	5	5	6	4	3	2
468	Online	21 - 25	Female	Single	No, student	0	5	10k - 15k	648923	Junior College	Once a week	1	6	4	6	4	7	3	7	4	3	Once in 3 months	Once in 3 months	Once in 3 months	Daily	N.A. - None are near my house	Once in 3 months	Once in 3 months	Daily	2h to 3h	1h to 2h	1h to 2h	30 min to 1h	Friends, Immediate family members	Wildlife observation , Exercising, Passive enjoyment (eg. resting, meditation)	By foot, Public Transport, Car	Natural	No preference. I like all green spaces equally	NA	NA	NA	NA	3	4	3	2	4	3	3
469	Online	18 - 20	Female	Single	No, student	0	5	15k - 20k	689048	University	Once a week	1	7	1	6	2	6	1	7	6	1	Never	Yearly	Never	Never	N.A. - None are near my house	Yearly	N.A. - None are near my house	Never	NA - I do not visit this green space	2h to 3h	NA - I do not visit this green space	NA - I do not visit this green space	Friends, Immediate family members	Social activities , Family Gathering	By foot, Car	No preference	No preference. I like all green spaces equally	NA	NA	NA	NA	6	7	7	5	6	2	1
470	Online	18 - 20	Female	Single	No, student	0	6	Blank	600216	Junior College	Once a week	1	6	6	3	5	5	4	6	6	3	Never	Yearly	Never	Never	Never	Yearly	Yearly	Never	NA - I do not visit this green space	5h to 6h	1h to 2h	NA - I do not visit this green space	Alone, Friends, Immediate family members	Social activities , Passive enjoyment (eg. resting, meditation)	Public Transport	Urban	Yes	2	4	3	1	5	5	7	5	5	4	1
471	Online	18 - 20	Female	Single	No, student	0	6	15k - 20k	680681	Junior College	Less than once a week	3	4	4	6	5	3	5	5	4	4	Never	Yearly	Never	Once in 6 months	N.A. - None are near my house	Yearly	N.A. - None are near my house	Once in 6 months	NA - I do not visit this green space	30 min to 1h	NA - I do not visit this green space	30 min to 1h	Alone, Distant family members, Immediate family members	Exercising	By foot, Car	No preference	Yes	2	3	1	4	4	6	6	6	4	3	3
472	Online	18 - 20	Female	Single	No, student	0	3	Blank	138614	Junior College	2 times a week	1	2	1	7	6	7	6	5	5	7	Never	Never	Never	Never	Yearly	Never	Never	Never	NA	NA	NA	NA	Blank	Blank	Blank	Natural	No preference. I like all green spaces equally	NA	NA	NA	NA	3	7	5	6	6	3	3
473	Online	18 - 20	Female	Single	No, student	0	4	5k - 10k	320086	Junior College	Less than once a week	2	5	5	4	3	6	4	6	5	4	Never	Once in 6 months	Never	Once in 6 months	N.A. - None are near my house	N.A. - None are near my house	N.A. - None are near my house	Yearly	NA - I do not visit this green space	NA - I do not visit this green space	NA - I do not visit this green space	30 min to 1h	Alone, Friends, Immediate family members	Visiting with children, Exercising, Passing by (on my way to elsewhere)	By foot, Public Transport	Natural	Yes	1	3	2	4	5	6	7	6	4	3	2
474	Online	18 - 20	Female	Single	No, student	0	4	10k - 15k	678265	Junior College	3 times a week	1	3	2	6	2	6	6	3	6	4	Never	Yearly	Never	Never	N.A. - None are near my house	N.A. - None are near my house	Never	Never	NA - I do not visit this green space	4h to 5h	NA - I do not visit this green space	NA - I do not visit this green space	Friends	Exercising, Social activities	Public Transport	Natural	No preference. I like all green spaces equally	NA	NA	NA	NA	5	5	5	5	6	2	3
475	Online	21 - 25	Female	Single	No, student	0	3	Less than 5k	610155	University	4 times a week	1	5	5	7	1	6	5	5	6	3	Once in 6 months	Never	Monthly	Never	N.A. - None are near my house	N.A. - None are near my house	3 times a week	N.A. - None are near my house	2h to 3h	30 min to 1h	Less than 30 min	NA - I do not visit this green space	Alone	Exercising, Passive enjoyment (eg. resting, meditation), Passing by (on my way to elsewhere)	By foot, Public Transport	Natural	No preference. I like all green spaces equally	NA	NA	NA	NA	4	4	6	5	5	1	2
476	Online	21 - 25	Female	Single	No, student	0	3	Less than 5k	118429	University	2 times a week	1	7	7	7	7	7	4	4	7	4	Never	Once in 3 months	Once in 6 months	Once in 3 months	N.A. - None are near my house	Once in 3 months	Once in 3 months	Once in 3 months	NA - I do not visit this green space	1h to 2h	1h to 2h	2h to 3h	Acquaintances, Friends, Distant family members, Immediate family members	Exercising, Social activities , Passive enjoyment (eg. resting, meditation)	By foot, Bicycle, Public Transport	Natural	No preference. I like all green spaces equally	NA	NA	NA	NA	5	3	2	1	4	3	2
477	LSM1103	21 - 25	Male	Single	No, student	0	5	5k - 10k	640540	Junior College	Once a week	1	2	6	5	1	7	5	3	7	6	Never	Yearly	Never	Never	N.A. - None are near my house	Yearly	Monthly	3 times a week	NA - I do not visit this green space	30 min to 1h	1h to 2h	30 min to 1h	Alone, Friends, Immediate family members	Exercising, Social activities , Passing by (on my way to elsewhere)	By foot	No preference	No preference. I like all green spaces equally	NA	NA	NA	NA	2	2	4	2	1	2	1
478	LSM1103	21 - 25	Male	Single	No, student	0	3	5k - 10k	329112	Junior College	Less than once a week	1	3	5	2	6	5	5	5	2	5	Never	Yearly	Never	Never	N.A. - None are near my house	Never	Never	Monthly	NA - I do not visit this green space	1h to 2h	NA - I do not visit this green space	30 min to 1h	Alone, Friends	Exercising, Social activities , Passing by (on my way to elsewhere)	By foot, Public Transport	Urban	Yes	1	2	4	3	3	5	4	5	2	3	4
479	GEK1542	21 - 25	Male	Single	No, student	0	4	10k - 15k	460139	Junior College	5 times a week	2	2	1	5	5	6	5	5	4	3	Once in 6 months	Once in 6 months	Never	Yearly	Weekly	Weekly	N.A. - None are near my house	N.A. - None are near my house	30 min to 1h	1h to 2h	1h to 2h	1h to 2h	Alone, Friends, Immediate family members	Exercising	By foot, Car	Natural	No preference. I like all green spaces equally	NA	NA	NA	NA	5	5	3	5	5	3	3
480	GEK1542	21 - 25	Male	Single	No, student	0	3	5k - 10k	521245	Junior College	2 times a week	1	1	3	5	4	4	7	4	5	4	Never	Yearly	Yearly	Weekly	N.A. - None are near my house	N.A. - None are near my house	N.A. - None are near my house	Weekly	NA - I do not visit this green space	NA - I do not visit this green space	NA - I do not visit this green space	30 min to 1h	Alone, Friends, Immediate family members	Exercising, Social activities , Passing by (on my way to elsewhere)	By foot	Urban	Yes	1	3	2	4	4	4	5	5	2	3	2
481	SSA2204	18 - 20	Male	Single	No, student	0	5	10k - 15k	269735	Junior College	3 times a week	1	2	2	4	6	6	7	6	4	2	Monthly	Monthly	Monthly	Monthly	N.A. - None are near my house	N.A. - None are near my house	Monthly	Monthly	1h to 2h	1h to 2h	1h to 2h	1h to 2h	Alone, Friends	Exercising, Passive enjoyment (eg. resting, meditation), Passing by (on my way to elsewhere)	By foot, Bicycle, Public Transport	No preference	Yes	3	4	2	1	2	2	1	1	1	4	4
482	SSA2204	21 - 25	Female	Single	No, student	0	4	10k - 15k	534075	Junior College	Less than once a week	4	7	5	7	5	4	1	5	4	2	Yearly	Once in 6 months	Once in 6 months	Once in 6 months	N.A. - None are near my house	N.A. - None are near my house	Once in 6 months	Once in 6 months	1h to 2h	1h to 2h	1h to 2h	Less than 30 min	Friends, Immediate family members	Social activities , Passive enjoyment (eg. resting, meditation), Passing by (on my way to elsewhere), Therapy (eg. visiting nature areas as recommended by doctors)	By foot, Public Transport, Car	Natural	Yes	4	2	3	1	6	6	6	6	2	3	2
483	SSA2204	21 - 25	Male	Single	No, student	0	4	Less than 5k	641685	Polytechnic	Once a week	2	4	4	4	4	4	4	4	4	4	Never	Once in 6 months	Daily	Daily	N.A. - None are near my house	N.A. - None are near my house	Daily	Daily	NA - I do not visit this green space	NA - I do not visit this green space	30 min to 1h	30 min to 1h	Friends, Distant family members, Immediate family members	Visiting with children, Exercising	By foot	No preference	No preference. I like all green spaces equally	NA	NA	NA	NA	4	5	5	4	4	3	3
484	SSA2204	18 - 20	Female	Single	No, student	0	4	Less than 5k	650286	Junior College	Less than once a week	1	3	5	6	3	4	6	5	6	6	Never	Never	Yearly	Never	Once in 3 months	N.A. - None are near my house	N.A. - None are near my house	Yearly	30 min to 1h	NA - I do not visit this green space	NA - I do not visit this green space	NA - I do not visit this green space	Alone, Immediate family members	Exercising	By foot	Urban	Yes	4	1	3	2	6	6	6	5	3	3	3
485	SSA2204	18 - 20	Female	Single	No, student	0	4	5k - 10k	120320	Junior College	Less than once a week	1	3	4	6	5	4	5	5	6	5	Once in 6 months	Never	Yearly	Yearly	Yearly	Yearly	Yearly	Yearly	3h to 4h	2h to 3h	1h to 2h	Less than 30 min	Friends	Wildlife observation , Exercising, Social activities	Public Transport	Natural	No preference. I like all green spaces equally	NA	NA	NA	NA	4	5	5	3	4	3	2
486	SSA2204	18 - 20	Male	Single	No, student	0	2	Less than 5k	128035	Junior College	Less than once a week	2	6	5	2	5	4	3	5	4	5	Once in 6 months	Once in 3 months	Never	Never	N.A. - None are near my house	Once in 3 months	Monthly	Monthly	30 min to 1h	1h to 2h	Less than 30 min	30 min to 1h	Alone, Friends	Social activities , Passive enjoyment (eg. resting, meditation), Passing by (on my way to elsewhere)	By foot, Public Transport	No preference	No preference. I like all green spaces equally	NA	NA	NA	NA	5	5	5	4	4	3	3
487	SSA2204	18 - 20	Female	Single	No, student	0	4	5k - 10k	542299	Junior College	Less than once a week	1	6	5	4	4	6	5	6	6	6	Yearly	Once in 3 months	Never	Never	N.A. - None are near my house	N.A. - None are near my house	N.A. - None are near my house	Never	NA	NA	NA	NA	Blank	Blank	Blank	Urban	No preference. I like all green spaces equally	NA	NA	NA	NA	5	6	5	6	5	3	3
488	SSA2204	21 - 25	Female	Single	No, student	0	4	10k - 15k	669590	Junior College	2 times a week	1	6	3	6	2	6	2	6	6	2	Never	Never	Never	Never	Never	Never	Never	Never	NA	NA	NA	NA	NA	NA	NA	Urban	Yes	1	2	3	4	6	6	5	3	4	3	2
489	SSA2204	21 - 25	Female	Single	No, student	0	7	5k - 10k	557105	Junior College	Less than once a week	4	3	6	5	7	5	5	5	5	3	Never	Once in 3 months	Never	Never	N.A. - None are near my house	Once in 3 months	Never	N.A. - None are near my house	NA - I do not visit this green space	1h to 2h	NA - I do not visit this green space	NA - I do not visit this green space	Alone, Friends, Immediate family members	Visiting with pets, Exercising, Social activities	By foot	Natural	Yes	3	4	2	1	3	3	5	4	3	3	3
490	SSA2204	18 - 20	Female	Single	No, student	0	4	5k - 10k	543272	Junior College	2 times a week	1	4	5	5	4	4	3	5	5	6	Never	Once in 6 months	Weekly	Monthly	N.A. - None are near my house	Once in 6 months	Weekly	Monthly	More than 6h	3h to 4h	30 min to 1h	Less than 30 min	Alone, Friends, Immediate family members	Social activities , Passive enjoyment (eg. resting, meditation)	By foot, Bicycle	Natural	Yes	1	2	4	3	4	6	6	6	2	3	2
491	SSA2204	21 - 25	Female	Single	No, student	0	5	10k - 15k	545119	Junior College	2 times a week	3	5	2	5	6	3	5	5	5	3	Yearly	Once in 3 months	Monthly	Monthly	N.A. - None are near my house	Monthly	Monthly	Monthly	30 min to 1h	1h to 2h	30 min to 1h	30 min to 1h	Alone, Immediate family members	Exercising, Social activities , Passive enjoyment (eg. resting, meditation)	By foot, Bicycle, Public Transport, Car	No preference	No preference. I like all green spaces equally	NA	NA	NA	NA	3	3	3	3	3	3	2
492	SSA2204	21 - 25	Female	Single	No, student	0	6	5k - 10k	670246	Junior College	Less than once a week	1	5	5	5	4	5	6	6	6	6	Never	Never	Never	Never	N.A. - None are near my house	Never	N.A. - None are near my house	N.A. - None are near my house	NA	NA	NA	NA	NA	NA	NA	Urban	No preference. I like all green spaces equally	NA	NA	NA	NA	5	3	3	3	6	3	3
493	SSA2204	18 - 20	Female	Single	No, student	0	4	5k - 10k	650209	Junior College	Once a week	1	2	6	6	4	4	6	6	2	7	Never	Never	Never	Never	N.A. - None are near my house	N.A. - None are near my house	Once in 3 months	Monthly	NA - I do not visit this green space	NA - I do not visit this green space	30 min to 1h	Less than 30 min	Immediate family members	Exercising	By foot	Urban	I don't like to visit any type of green space at all	NA	NA	NA	NA	3	6	4	6	3	3	2
494	SSA2204	21 - 25	Male	Single	No, student	0	4	5k - 10k	523492	Junior College	2 times a week	2	3	4	5	5	5	5	5	5	4	Never	Never	Never	Never	N.A. - None are near my house	Yearly	Once in 6 months	Once in 6 months	NA - I do not visit this green space	30 min to 1h	30 min to 1h	30 min to 1h	Immediate family members	Wildlife observation , Social activities	By foot	No preference	Yes	4	3	2	1	4	4	4	4	2	3	2
495	SSA2204	18 - 20	Female	Single	No, student	0	5	10k - 15k	668664	Junior College	2 times a week	2	5	6	5	6	6	3	5	5	5	Never	Yearly	Never	Never	Never	Never	N.A. - None are near my house	N.A. - None are near my house	NA - I do not visit this green space	Less than 30 min	NA - I do not visit this green space	NA - I do not visit this green space	Immediate family members	Passive enjoyment (eg. resting, meditation)	By foot	Natural	No preference. I like all green spaces equally	NA	NA	NA	NA	5	5	5	3	1	3	3
496	SSA2204	21 - 25	Female	Single	Yes, part time or temporary	0	5	35k - 40k	599122	Junior College	3 times a week	5	7	3	6	3	7	1	6	4	2	Once in 6 months	Once in 6 months	Weekly	Never	Weekly	Weekly	Weekly	Weekly	NA	NA	NA	NA	Blank	Blank	Blank	Natural	Yes	4	3	2	1	4	4	6	5	2	3	2
497	SSA2204	21 - 25	Male	Single	No, student	0	4	Less than 5k	598718	Junior College	2 times a week	1	2	2	7	2	7	3	3	5	3	Yearly	Yearly	Yearly	Yearly	Weekly	Monthly	Monthly	Weekly	1h to 2h	4h to 5h	30 min to 1h	30 min to 1h	Immediate family members	Exercising, Passing by (on my way to elsewhere)	By foot	No preference	Yes	3	4	1	2	3	3	3	3	3	3	2
[truncated: 12 more columns]
